# Supplementary material for: No difference in learning outcomes and usability between using controllers and hand tracking during a virtual reality endotracheal intubation training for medical students in Thailand
Source: J Educ Eval Health Prof. 2021 Aug 18;18:22. doi: 10.3352/jeehp.2021.18.22 (PMC8616725; doi:10.3352/jeehp.2021.18.22)
Supplement: Supplementary file 1 [file jeehp-18-22-dataset1.xlsx]

## Sheet: VDO
วันพุธที่ 17 ก.พ. 2564 การทดลองแบบดูสื่อวีดิโอเพียงอย่างเดียว
5 นาที	ผู้ทดลองเริ่มการ pre-test
5 นาที	ผู้ทดลองเริ่มดูสื่อวีดิโอการใส่ท่อช่วยหายใจ
5 นาที	ผู้ทดลองทำ post-test
5 นาที	ผู้ทดลองเริ่มสอบปฏิบัติ
เวลา	คนที่ 1
16.15 - 16.20 น.		คนที่ 2
16.20 - 16.25 น.		61103800	คนที่ 3
16.25 - 16.30 น.			61108627	คนที่ 4
16.30 - 16.35 น.				61104519	คนที่ 5
16.40 - 16.45 น.					61103362	คนที่ 6
16.45 - 16.50 น.						61103834	คนที่ 7
16.50 - 16.55 น.							61109450	คนที่ 8
16.55 - 17.00 น.								61103594	คนที่ 9
17.00 - 17.05 น.									61100061	คนที่ 10
17.05 - 17.10 น.										61105417	คนที่ 11
17.10 - 17.15 น.											61105508	คนที่ 12
17.15 - 17.20 น.												61108627	คนที่ 13
17.20 - 17.25 น.													61110136	คนที่ 14
17.25 - 17.30 น.														61101416	คนที่ 15
17.30 - 17.35 น.															61104725
17.35 - 17.40 น.
17.40 - 17.45 น.
17.45 - 17.50 น.
1Video
1	61102034
2	61105417
3	61106290
4	61104519
5	61103362
6	61105375
7	61109450
8	61103594
9	61103347
10	61106738
11	61104725
12	61108627
13	61105227
14	61101416
15	61108213

## Sheet: VR_Cont
วันพุธที่ 24 ก.พ. 2564 การทดลองแบบดูสื่อวีดิโอร่วมกับการฝึกใน VR ด้วย Controller
5 นาที	ผู้ทดลองเริ่มการ pre-test
5 นาที	ผู้ทดลองดูสื่อวีดิโอการใส่ท่อช่วยหายใจ
10 นาที	ผู้ทดลองฝึกการใส่ท่อช่วยหายใจด้วย VR_Controller
5 นาที	ผู้ทดลองทำ post-test
5 นาที	ผู้ทดลองเริ่มสอบปฏิบัติ
เวลา	คนที่ 1
16.00 - 16.05 น.	61103834
16.05 - 16.10 น.		คนที่ 2
16.10 - 16.15 น.		61109765
16.15 - 16.20 น.			คนที่ 3
16.20 - 16.25 น.			61106142
16.25 - 16.30 น.				คนที่ 4
16.30 - 16.35 น.				61107934
16.35 - 16.40 น.					คนที่ 5
16.40 - 16.45 น.					61105920
16.45 - 16.50 น.						คนที่ 6
16.50 - 16.55 น.						61100988
16.55 - 17.00 น.							คนที่ 7
17.00 - 17.05 น.							61102752
17.05 - 17.10 น.								คนที่ 8
17.10 - 17.15 น.								61107934
17.15 - 17.20 น.									คนที่ 9
17.20 - 17.25 น.									61105623
17.25 - 17.30 น.										คนที่ 10
17.30 - 17.35 น.										61107785
17.35 - 17.40 น.											คนที่ 11
17.40 - 17.45 น.											61107082
17.45 - 17.50 น.												คนที่ 12
17.50 - 17.55 น.												61108
17.55 - 18.00 น.													คนที่ 13
18.00 - 18.05 น.													61108213
18.05 - 18.10 น.														คนที่ 14
18.10 - 18.15 น.														61103040
18.15 - 18.20 น.															คนที่ 15
18.20 - 18.25 น.															61107843
18.25 - 18.30 น.
18.30 - 18.35 น.
18.35 - 18.40 น.
18.40 - 18.45 น.
18.45 - 18.50 น.
		selection	collision	squeeze	insert lary	inflate	connect	check
1	61109765	58.31	6.63	28.86	189.59	72.15	2.56	39.33		397.43
2	61103834	11.07	0.98	7.08	12.39	48.2	17.39	57.72		154.83
3	61106142	59.6	12.44	93.14	316.3	91.96	13.07	138.79		725.3
4	61105920	150.76	34.31	73.02	204.59	115.81	15.11	28.59		622.19
5	61100988	65.33	14.88	44.53	290.17	121	23.87	125.9		685.68
6	61102752	146.81	8.2	58.14	255.14	34.44	11.19	149.18		663.1
7	61107934	77.75	24.83	90.14	181.81	212.57	349.15	153.5		1089.75
8	61107785	217.33	4.65	44.08	233.4	67.02	41.26	89.27		697.01
9	61106100	17.59	2.32	17.01	23.92	16.47	55.93	127.9		261.14
10	61107082	51.49	11.84	54.3	92.88	70.25	10.91	25.15		316.82
11	61105623	76.34	13	136.24	370.72	70.42	7.05	17.53		691.3
12	61105508	69.51	47.3	85.24	147.11	60.93	16.02	52.13		478.24
13	61107834	24.82	4.26	33.11	46.29	36.63	14.95	29.85		189.91
14	61108387	72.48	7	47.21	275.61	60.91	11.9	29.83		504.94
15	61103040	82.31	24.6	50.86	167.97	28.19	5.98	18.93		378.84
		78.7667	14.4827	57.5307	187.193	73.7967	39.756	72.24		523.765
2Cont
1	61109765
2	61103834
3	61106142
4	61105920
5	61109889
6	61102752
7	61107785
8	61106100
9	61107934
10	61107082
11	61105623
12	61105508
13	61107843
14	61108387
15	61103040

## Sheet: VR_Hand
วันศุกร์ที่ 5 มี.ค. 2564 การทดลองแบบดูสื่อวีดิโอร่วมกับการฝึกใน VR ด้วย Hand tracking
5 นาที	ผู้ทดลองเริ่มการ pre-test
5 นาที	ผู้ทดลองดูสื่อวีดิโอการใส่ท่อช่วยหายใจ
10 นาที	ผู้ทดลองฝึกการใส่ท่อช่วยหายใจด้วย VR_HandTracking
5 นาที	ผู้ทดลองทำ post-test
5 นาที	ผู้ทดลองเริ่มสอบปฏิบัติ
เวลา	คนที่ 1
13.00 - 13.05 น.	61106118	คนที่ 2
13.05 - 13.10 น.			คนที่ 3
13.10 - 13.15 น.			61103008	คนที่ 4
13.15 - 13.20 น.					คนที่ 5
13.20 - 13.25 น.					61103800	คนที่ 6
13.25 - 13.30 น.						61110136	คนที่ 7
13.30 - 13.35 น.							61105144	คนที่ 8
13.35 - 13.40 น.								61105458	คนที่ 9
13.40 - 13.45 น.									61105227	คนที่ 10
13.45 - 13.50 น.										61107538	คนที่ 11
13.50 - 13.55 น.											61103750	คนที่ 12
13.55 - 14.00 น.												61108981	คนที่ 13
14.00 - 14.05 น.														คนที่ 14
14.05 - 14.10 น.														61103966	คนที่ 15
14.10 - 14.15 น.															61103008
14.15 - 14.20 น.
14.20 - 14.25 น.
14.25 - 14.30 น.
14.30 - 14.35 น.
14.35 - 14.40 น.
1	232.19	8.74	41.3	361.78	54.51	19.67	39.77			757.96
2	59.84	0.02	6.73	201.77	43.11	3.56	35.63			350.66
3	47.99	1.9	49.05	246.47	178.94	16.94	58.14			599.43
4	22.61	1.77	8.61	111.78	38.14	14	56.54			253.45
5	77.81	37.67	11.41	76.43	50.63	10.77	65.68			330.4
6	95.35	3.46	19	313.03	57.72	8.85	50.92			548.33
7	81.93	12.59	44.14	239.28	31.38	4	19.18			432.5
8	82.91	10.28	90.03	262.72	200.37	19.62	124.88			790.81
9	190.65	9.04	15.44	319.93	210.83	16.45	8.26			770.6
10	159.65	6.55	73.78	79.91	110.84	1.71	195.36			627.8
11	128.89	3.8	66.4	161.67	49.95	10.88	36.75			458.34
12	41.95	2.33	17.65	88.08	39.32	14.36	25.33			229.02
13	89	0.02	38.98	166.12	74.39	8.8	51.66			428.97
14	93.45	23.49	77.5	187.86	76.72	93.18	60			612.2
15	132.81	8.91	27.53	109.92	54.47	17.67	22.79			374.1
	102.469	8.70467	39.17	195.117	84.7547	17.364	56.726			504.305
3Hand
1	61106118
2	61109732
3	61103966
4	61105144
5	61103800
6	61107603
7	61103750
8	61108783
9	61105458
10	61103008
11	61107835
12	61110136
13	61106001
14	61107538
15	61108981
