# Supplementary material for: No difference in learning outcomes and usability between using controllers and hand tracking during a virtual reality endotracheal intubation training for medical students in Thailand
Source: J Educ Eval Health Prof. 2021 Aug 18;18:22. doi: 10.3352/jeehp.2021.18.22 (PMC8616725; doi:10.3352/jeehp.2021.18.22)
Supplement: Supplementary file 2 [file jeehp-18-22-dataset2.xlsx]

## Sheet: การตอบแบบฟอร์ม 1
ประทับเวลา	ข้าพเจ้ายินยอมการเข้าร่วมโครงการวิจัย	ชื่อ-สกุล	รหัสนักศึกษา	อายุ	ข้อใดกล่าวถูกต้องเกี่ยวกับอุปกรณ์ Stylet ในขั้นตอนของการใส่ท่อช่วยหายใจ	ข้อใดเป็นอุปกรณ์ที่ใช้สำหรับการ pre-oxygenation	ข้อใดเป็นขั้นตอนแรกสุดของการใส่ท่อช่วยหายใจ	ข้อใดเป็นขั้นตอนสุดท้ายสุดของการใส่ท่อช่วยหายใจ	ข้อใดหมายถึงกระบวนการ pre-oxygenation	ข้อใดเรียงลำดับขั้นตอนของการใส่ laryngoscope ได้ถูกต้อง	ข้อใดเรียงลำดับขั้นตอนของการบีบ ambulatory bag ได้ถูกต้อง	ข้อใดเรียงลำดับขั้นตอนของการใส่ลมเข้าไปใน cuff ของท่อช่วยหายใจหรือกระบวนการ inflate cuff ได้ถูกต้อง	ข้อใดกล่าวถูกต้องเกี่ยวกับการบีบ ambulatory bag	ข้อใดเรียงลำดับขั้นตอนของการฟัง stethoscope ในการใส่ท่อช่วยหายใจได้ถูกต้องมากที่สุด
2021-02-17 15:58:06	ยินยอม	ปัณณวัฒน์ วรรคจันทร์	61105417	21	Stylet ใช้ในตรวจความลึกของการใส่ท่อช่วยหายใจโดยใส่เข้าไปในท่อช่วยหายใจ	Ambulatory bag	การ pre oxygenation	การต่อเครื่อง ventilator	การให้ 80% Oxygen โดยใช้ face mask ต่อกับ ambulatory bag ประมาณ 10-15 นาที	การใส่ laryngoscope ทำหลังขั้นตอนการต่อเครื่องช่วยหายใจ	การบีบ ambulatory bag ทำหลังขั้นตอนใส่ครอบ face mask ทันที	กระบวนการ inflate cuff ทำก่อนขั้นตอนใส่ pre-oxygenation	ใช้มือขวาบีบ 2/3 ของ ambulatory bag	การฟัง stethoscope ทำหลังขั้นตอน pre-oxygenation
2021-02-17 16:01:17	ยินยอม	พิชญ์สินี บรรจมาตย์	61106290	20	Stylet ใช้ในเป็นแกนของการใส่ท่อช่วยหายใจโดยการดัดเป็นรูปโค้ง	Stethoscope	การฟังปอดทั้งสองข้างของผู้ป่วย	การตรวจความลึกของท่อช่วยหายใจ	การให้ 80% Oxygen โดยใช้ face mask ต่อกับ ambulatory bag ประมาณ 10-15 นาที	การใส่ laryngoscope ทำหลังขั้นตอนการต่อเครื่องช่วยหายใจ	การบีบ ambulatory bag ทำหลังขั้นตอนการฟังเสียงปอดทันที	กระบวนการ inflate cuff ทำก่อนขั้นตอนใส่ laryngoscope	ใช้มือขวาบีบ 1/3 ของ ambulatory bag	การฟัง stethoscope ทำหลังขั้นตอนใส่ endotracheal tube
2021-02-17 16:04:19	ยินยอม	นิศามณี ศรีสุข	61104519	21	Stylet ใช้ในการหล่อลื่นบริเวณช่องปากและท่อช่วยหายใจ	Ambulatory bag	การ pre oxygenation	การต่อเครื่อง ventilator	การให้ 80% Oxygen โดยใช้ face mask ต่อกับ ambulatory bag ประมาณ 3-5 นาที	การใส่ laryngoscope ทำหลังขั้นตอนการฟังเสียงปอด	การบีบ ambulatory bag ทำหลังขั้นตอนใส่ครอบ face mask ทันที	กระบวนการ inflate cuff ทำก่อนขั้นตอนการต่อเครื่องช่วยหายใจ	ใช้มือขวาบีบ 1/2 ของ ambulatory bag	การฟัง stethoscope ทำหลังขั้นตอนใส่ endotracheal tube
2021-02-17 16:07:58	ยินยอม	ธนกร รัตนศิริวงศ์วุฒิ	61103362	22	Stylet ใช้ในการตรวจว่าใส่ท่อช่วยหายใจเข้าไปในปอดหรือไม่	Endotracheal tube	การฟังปอดทั้งสองข้างของผู้ป่วย	การฟังปอดทั้งสองข้างของผู้ป่วย	การให้ 80% Oxygen โดยใช้ face mask ต่อกับ ambulatory bag ประมาณ 10-15 นาที	การใส่ laryngoscope ทำหลังขั้นตอนการต่อเครื่องช่วยหายใจ	การบีบ ambulatory bag ทำหลังขั้นตอนใส่ครอบ face mask ทันที	กระบวนการ inflate cuff ทำก่อนขั้นตอนใส่ laryngoscope	ใช้มือขวาบีบ 1/3 ของ ambulatory bag	การฟัง stethoscope ทำหลังขั้นตอนจัดท่าผู้ป่วย
2021-02-17 16:09:13	ยินยอม	นางสาวปวริศา ภิญโญวัฒนาพร	61105375	21	Stylet ใช้ในการหล่อลื่นบริเวณช่องปากและท่อช่วยหายใจ	Ambulatory bag	การต่อเครื่อง ventilator	การต่อเครื่อง ventilator	การให้ 80% Oxygen โดยใช้ face mask ต่อกับ ambulatory bag ประมาณ 3-5 นาที	การใส่ laryngoscope ทำหลังขั้นตอนการต่อเครื่องช่วยหายใจ	การบีบ ambulatory bag ทำหลังขั้นตอนการฟังเสียงปอดทันที	กระบวนการ inflate cuff ทำก่อนขั้นตอน sniff position	ใช้มือขวาบีบ 3/4 ของ ambulatory bag	การฟัง stethoscope ทำหลังขั้นตอนการใส่ stylet
2021-02-17 16:11:32	ยินยอม	สุพิชชา ภัทรานุกรม	61109450	21	Stylet ใช้ในตรวจความลึกของการใส่ท่อช่วยหายใจโดยใส่เข้าไปในท่อช่วยหายใจ	Ambulatory bag	การจัดผู้ป่วยให้อยู่ใน sniff position	การตรวจความลึกของท่อช่วยหายใจ	การให้ 80% Oxygen โดยใช้ face mask ต่อกับ ambulatory bag ประมาณ 3-5 นาที	การใส่ laryngoscope ทำหลังขั้นตอนการฟังเสียงปอด	การบีบ ambulatory bag ทำหลังขั้นตอนใส่ stylet ทันที	กระบวนการ inflate cuff ทำก่อนขั้นตอนใส่ laryngoscope	ใช้มือขวาบีบ 1/2 ของ ambulatory bag	การฟัง stethoscope ทำหลังขั้นตอน pre-oxygenation
2021-02-17 16:15:33	ยินยอม	ธวัชชัย ตรีเพ็ญมาลย์	61103594	22	Stylet ใช้ในตรวจความลึกของการใส่ท่อช่วยหายใจโดยใส่เข้าไปในท่อช่วยหายใจ	Ambulatory bag	การจัดผู้ป่วยให้อยู่ใน sniff position	การต่อเครื่อง ventilator	การให้ 80% Oxygen โดยใช้ face mask ต่อกับ ambulatory bag ประมาณ 3-5 นาที	การใส่ laryngoscope ทำหลังขั้นตอนการต่อเครื่องช่วยหายใจ	การบีบ ambulatory bag ทำหลังขั้นตอนใส่ครอบ face mask ทันที	กระบวนการ inflate cuff ทำก่อนขั้นตอนใส่ laryngoscope	ใช้มือขวาบีบ 1/3 ของ ambulatory bag	การฟัง stethoscope ทำหลังขั้นตอนใส่ endotracheal tube
2021-02-17 16:19:37	ยินยอม	นายธนกร จำนงจิต	61103347	22	Stylet ใช้ในเป็นแกนของการใส่ท่อช่วยหายใจโดยการดัดเป็นรูปโค้ง	Ambulatory bag	การตรวจความลึกของท่อช่วยหายใจ	การต่อเครื่อง ventilator	การให้ 80% Oxygen โดยใช้ face mask ต่อกับ ambulatory bag ประมาณ 3-5 นาที	การใส่ laryngoscope ทำหลังขั้นตอนการต่อเครื่องช่วยหายใจ	การบีบ ambulatory bag ทำหลังขั้นตอนใส่ครอบ face mask ทันที	กระบวนการ inflate cuff ทำก่อนขั้นตอน sniff position	ใช้มือขวาบีบ 1/3 ของ ambulatory bag	การฟัง stethoscope ทำหลังขั้นตอนใส่ endotracheal tube
2021-02-17 16:22:42	ยินยอม	ภัทรพร อิ๋วสกุล	61106738	20	Stylet ใช้ในเป็นแกนของการใส่ท่อช่วยหายใจโดยการดัดเป็นรูปโค้ง	Ambulatory bag	การจัดผู้ป่วยให้อยู่ใน sniff position	การฟังปอดทั้งสองข้างของผู้ป่วย	การให้ 100% Oxygen โดยใช้ face mask ต่อกับ ambulatory bag ประมาณ 10-15 นาที	การใส่ laryngoscope ทำหลังขั้นตอนครอบ face mask เพื่อให้ oxygen	การบีบ ambulatory bag ทำหลังขั้นตอนใส่ stylet ทันที	กระบวนการ inflate cuff ทำก่อนขั้นตอนการต่อเครื่องช่วยหายใจ	ใช้มือขวาบีบ 2/3 ของ ambulatory bag	การฟัง stethoscope ทำหลังขั้นตอนใส่ endotracheal tube
2021-02-17 16:27:50	ยินยอม	บดินทร์ รัตนดิลก ณ ภูเก็ต	61104725	21	Stylet ใช้ในเป็นแกนของการใส่ท่อช่วยหายใจโดยการดัดเป็นรูปโค้ง	Ambulatory bag	การฟังปอดทั้งสองข้างของผู้ป่วย	การฟังปอดทั้งสองข้างของผู้ป่วย	การให้ 80% Oxygen โดยใช้ face mask ต่อกับ ambulatory bag ประมาณ 10-15 นาที	การใส่ laryngoscope ทำหลังขั้นตอนการฟังเสียงปอด	การบีบ ambulatory bag ทำหลังขั้นตอนใส่ stylet ทันที	กระบวนการ inflate cuff ทำก่อนขั้นตอน sniff position	ใช้มือขวาบีบ 1/3 ของ ambulatory bag	การฟัง stethoscope ทำหลังขั้นตอนจัดท่าผู้ป่วย
2021-02-17 16:29:30	ยินยอม	ศุภณัฐ ศรีเรือง	61108627	20	Stylet ใช้ในตรวจความลึกของการใส่ท่อช่วยหายใจโดยใส่เข้าไปในท่อช่วยหายใจ	Ambulatory bag	การฟังปอดทั้งสองข้างของผู้ป่วย	การจัดผู้ป่วยให้อยู่ใน sniff position	การให้ 80% Oxygen โดยใช้ face mask ต่อกับ ambulatory bag ประมาณ 3-5 นาที	การใส่ laryngoscope ทำก่อนขั้นตอนจัดท่าผู้ป่วย	การบีบ ambulatory bag ทำหลังขั้นตอนการฟังเสียงปอดทันที	กระบวนการ inflate cuff ทำก่อนขั้นตอนใส่ pre-oxygenation	ใช้มือขวาบีบ 2/3 ของ ambulatory bag	การฟัง stethoscope ทำหลังขั้นตอนการใส่ laryngoscope
2021-02-17 16:32:50	ยินยอม	ประภัสสร ศรีรักษ์	61105227	21	Stylet ใช้ในเป็นแกนของการใส่ท่อช่วยหายใจโดยการดัดเป็นรูปโค้ง	Endotracheal tube	การจัดผู้ป่วยให้อยู่ใน sniff position	การตรวจความลึกของท่อช่วยหายใจ	การให้ 80% Oxygen โดยใช้ face mask ต่อกับ ambulatory bag ประมาณ 10-15 นาที	การใส่ laryngoscope ทำหลังขั้นตอนครอบ face mask เพื่อให้ oxygen	การบีบ ambulatory bag ทำหลังขั้นตอนใส่ครอบ face mask ทันที	กระบวนการ inflate cuff ทำก่อนขั้นตอน sniff position	ใช้มือขวาบีบ 1/3 ของ ambulatory bag	การฟัง stethoscope ทำหลังขั้นตอนจัดท่าผู้ป่วย
2021-02-17 16:34:49	ยินยอม	จิตตานันท์ ยอดทอง	61101416	21	Stylet ใช้ในตรวจความลึกของการใส่ท่อช่วยหายใจโดยใส่เข้าไปในท่อช่วยหายใจ	Stethoscope	การฟังปอดทั้งสองข้างของผู้ป่วย	การตรวจความลึกของท่อช่วยหายใจ	การให้ 80% Oxygen โดยใช้ face mask ต่อกับ ambulatory bag ประมาณ 3-5 นาที	การใส่ laryngoscope ทำหลังขั้นตอนการต่อเครื่องช่วยหายใจ	การบีบ ambulatory bag ทำหลังขั้นตอนการฟังเสียงปอดทันที	กระบวนการ inflate cuff ทำก่อนขั้นตอนใส่ laryngoscope	ใช้มือขวาบีบ 2/3 ของ ambulatory bag	การฟัง stethoscope ทำหลังขั้นตอนการใส่ stylet
2021-02-17 16:35:49	ยินยอม	วุฒิกรณ์ หยงสตาร์	61108213	21	Stylet ใช้ในตรวจความลึกของการใส่ท่อช่วยหายใจโดยใส่เข้าไปในท่อช่วยหายใจ	Ventilator	การ pre oxygenation	การฟังปอดทั้งสองข้างของผู้ป่วย	การให้ 100% Oxygen โดยใช้ face mask ต่อกับ ambulatory bag ประมาณ 3-5 นาที	การใส่ laryngoscope ทำก่อนขั้นตอนจัดท่าผู้ป่วย	การบีบ ambulatory bag ทำหลังขั้นตอนใส่ครอบ face mask ทันที	กระบวนการ inflate cuff ทำก่อนขั้นตอน sniff position	ใช้มือขวาบีบ 2/3 ของ ambulatory bag	การฟัง stethoscope ทำหลังขั้นตอนใส่ endotracheal tube
2021-02-17 21:08:07	ยินยอม	ภัทรพร อิ๋วสกุล	61106738	20	Stylet ใช้ในเป็นแกนของการใส่ท่อช่วยหายใจโดยการดัดเป็นรูปโค้ง	Ambulatory bag	การจัดผู้ป่วยให้อยู่ใน sniff position	การฟังปอดทั้งสองข้างของผู้ป่วย	การให้ 100% Oxygen โดยใช้ face mask ต่อกับ ambulatory bag ประมาณ 10-15 นาที	การใส่ laryngoscope ทำหลังขั้นตอนครอบ face mask เพื่อให้ oxygen	การบีบ ambulatory bag ทำหลังขั้นตอนใส่ stylet ทันที	กระบวนการ inflate cuff ทำก่อนขั้นตอนการต่อเครื่องช่วยหายใจ	ใช้มือขวาบีบ 2/3 ของ ambulatory bag	การฟัง stethoscope ทำหลังขั้นตอนใส่ endotracheal tube
2021-02-18 09:41:30	ยินยอม	พิชญ์สินี บรรจมาตย์	61106290	20	Stylet ใช้ในเป็นแกนของการใส่ท่อช่วยหายใจโดยการดัดเป็นรูปโค้ง	Stethoscope	การฟังปอดทั้งสองข้างของผู้ป่วย	การตรวจความลึกของท่อช่วยหายใจ	การให้ 80% Oxygen โดยใช้ face mask ต่อกับ ambulatory bag ประมาณ 10-15 นาที	การใส่ laryngoscope ทำหลังขั้นตอนการต่อเครื่องช่วยหายใจ	การบีบ ambulatory bag ทำหลังขั้นตอนการฟังเสียงปอดทันที	กระบวนการ inflate cuff ทำก่อนขั้นตอนใส่ laryngoscope	ใช้มือขวาบีบ 1/3 ของ ambulatory bag	การฟัง stethoscope ทำหลังขั้นตอนใส่ endotracheal tube
2021-02-18 11:32:59	ยินยอม	พิชญ์สินี บรรจมาตย์	61106290	20	Stylet ใช้ในเป็นแกนของการใส่ท่อช่วยหายใจโดยการดัดเป็นรูปโค้ง	Stethoscope	การฟังปอดทั้งสองข้างของผู้ป่วย	การตรวจความลึกของท่อช่วยหายใจ	การให้ 80% Oxygen โดยใช้ face mask ต่อกับ ambulatory bag ประมาณ 10-15 นาที	การใส่ laryngoscope ทำหลังขั้นตอนการต่อเครื่องช่วยหายใจ	การบีบ ambulatory bag ทำหลังขั้นตอนการฟังเสียงปอดทันที	กระบวนการ inflate cuff ทำก่อนขั้นตอนใส่ laryngoscope	ใช้มือขวาบีบ 1/3 ของ ambulatory bag	การฟัง stethoscope ทำหลังขั้นตอนใส่ endotracheal tube
2021-02-24 16:16:36	ยินยอม	โสวลักษณ์ วงศ์สุวรรณ	61109765	21	Stylet ใช้ในการตรวจว่าใส่ท่อช่วยหายใจเข้าไปในปอดหรือไม่	Ventilator	การจัดผู้ป่วยให้อยู่ใน sniff position	การตรวจความลึกของท่อช่วยหายใจ	การให้ 80% Oxygen โดยใช้ face mask ต่อกับ ambulatory bag ประมาณ 3-5 นาที	การใส่ laryngoscope ทำหลังขั้นตอนครอบ face mask เพื่อให้ oxygen	การบีบ ambulatory bag ทำหลังขั้นตอนการการต่อเครื่องช่วยหายใจทันที	กระบวนการ inflate cuff ทำก่อนขั้นตอนการต่อเครื่องช่วยหายใจ	ใช้มือขวาบีบ 1/3 ของ ambulatory bag	การฟัง stethoscope ทำหลังขั้นตอนใส่ endotracheal tube
2021-02-24 16:16:42	ยินยอม	พัชราภรณ์ แซ่ค้าง	61106142	21	Stylet ใช้ในการหล่อลื่นบริเวณช่องปากและท่อช่วยหายใจ	Ambulatory bag	การจัดผู้ป่วยให้อยู่ใน sniff position	การต่อเครื่อง ventilator	การให้ 80% Oxygen โดยใช้ face mask ต่อกับ ambulatory bag ประมาณ 3-5 นาที	การใส่ laryngoscope ทำหลังขั้นตอนการฟังเสียงปอด	การบีบ ambulatory bag ทำหลังขั้นตอนการการต่อเครื่องช่วยหายใจทันที	กระบวนการ inflate cuff ทำก่อนขั้นตอน sniff position	ใช้มือขวาบีบ 2/3 ของ ambulatory bag	การฟัง stethoscope ทำหลังขั้นตอน pre-oxygenation
2021-02-24 16:17:20	ยินยอม	ธีรภัทร สัมฤทธิ์	61103834	21	Stylet ใช้ในการหล่อลื่นบริเวณช่องปากและท่อช่วยหายใจ	Ambulatory bag	การจัดผู้ป่วยให้อยู่ใน sniff position	การต่อเครื่อง ventilator	การให้ 80% Oxygen โดยใช้ face mask ต่อกับ ambulatory bag ประมาณ 3-5 นาที	การใส่ laryngoscope ทำก่อนขั้นตอนจัดท่าผู้ป่วย	การบีบ ambulatory bag ทำหลังขั้นตอนใส่ครอบ face mask ทันที	กระบวนการ inflate cuff ทำก่อนขั้นตอน sniff position	ใช้มือขวาบีบ 2/3 ของ ambulatory bag	การฟัง stethoscope ทำหลังขั้นตอนจัดท่าผู้ป่วย
2021-02-24 16:19:57	ยินยอม	เกษราภรณ์ ด้วงแป้น	61100988	21		Ambulatory bag	การจัดผู้ป่วยให้อยู่ใน sniff position	การฟังปอดทั้งสองข้างของผู้ป่วย			การบีบ ambulatory bag ทำหลังขั้นตอนใส่ครอบ face mask ทันที		ใช้มือขวาบีบ 1/3 ของ ambulatory bag
2021-02-24 16:20:46	ยินยอม	พนิดา ศิริ	61105920	21	Stylet ใช้ในเป็นแกนของการใส่ท่อช่วยหายใจโดยการดัดเป็นรูปโค้ง	Laryngoscope	การจัดผู้ป่วยให้อยู่ใน sniff position	การฟังปอดทั้งสองข้างของผู้ป่วย	การให้ 100% Oxygen โดยใช้ face mask ต่อกับ ambulatory bag ประมาณ 3-5 นาที	การใส่ laryngoscope ทำก่อนขั้นตอน lubricate gel	การบีบ ambulatory bag ทำหลังขั้นตอนใส่ stylet ทันที	กระบวนการ inflate cuff ทำก่อนขั้นตอนใส่ laryngoscope	ใช้มือขวาบีบ 1/2 ของ ambulatory bag	การฟัง stethoscope ทำหลังขั้นตอนใส่ endotracheal tube
2021-02-24 16:21:21	ยินยอม	ณัฐธิดา เพชรขาว	61102752	21	Stylet ใช้ในเป็นแกนของการใส่ท่อช่วยหายใจโดยการดัดเป็นรูปโค้ง	Ambulatory bag	การฟังปอดทั้งสองข้างของผู้ป่วย	การต่อเครื่อง ventilator	การให้ 80% Oxygen โดยใช้ face mask ต่อกับ ambulatory bag ประมาณ 10-15 นาที	การใส่ laryngoscope ทำก่อนขั้นตอนจัดท่าผู้ป่วย	การบีบ ambulatory bag ทำหลังขั้นตอนใส่ stylet ทันที	กระบวนการ inflate cuff ทำก่อนขั้นตอนใส่ laryngoscope	ใช้มือขวาบีบ 2/3 ของ ambulatory bag	การฟัง stethoscope ทำหลังขั้นตอนจัดท่าผู้ป่วย
2021-02-24 16:21:39	ยินยอม	มานะชัย เสนาจักร	61107082	18	Stylet ใช้ในเป็นแกนของการใส่ท่อช่วยหายใจโดยการดัดเป็นรูปโค้ง	Ambulatory bag	การตรวจความลึกของท่อช่วยหายใจ	การฟังปอดทั้งสองข้างของผู้ป่วย	การให้ 100% Oxygen โดยใช้ face mask ต่อกับ ambulatory bag ประมาณ 3-5 นาที	การใส่ laryngoscope ทำหลังขั้นตอนครอบ face mask เพื่อให้ oxygen	การบีบ ambulatory bag ทำหลังขั้นตอนใส่ stylet ทันที	กระบวนการ inflate cuff ทำก่อนขั้นตอนใส่ pre-oxygenation	ใช้มือขวาบีบ 1/3 ของ ambulatory bag	การฟัง stethoscope ทำหลังขั้นตอนใส่ endotracheal tube
2021-02-24 16:32:17	ยินยอม	พัชรพร กลิ่นหอม	61106100	20	Stylet ใช้ในการหล่อลื่นบริเวณมือและท่อช่วยหายใจ	Ventilator	การต่อเครื่อง ventilator	การ pre oxygenation	การให้ 100% Oxygen โดยใช้ face mask ต่อกับ ambulatory bag ประมาณ 3-5 นาที	การใส่ laryngoscope ทำหลังขั้นตอนการต่อเครื่องช่วยหายใจ	การบีบ ambulatory bag ทำหลังขั้นตอนใส่ครอบ face mask ทันที	กระบวนการ inflate cuff ทำก่อนขั้นตอน sniff position	ใช้มือขวาบีบ 1/4 ของ ambulatory bag	การฟัง stethoscope ทำหลังขั้นตอน pre-oxygenation
2021-02-24 16:37:05	ยินยอม	วรินทร สุนทรเสนาะ	61107785	21	Stylet ใช้ในการตรวจว่าใส่ท่อช่วยหายใจเข้าไปในปอดหรือไม่	Ventilator	การจัดผู้ป่วยให้อยู่ใน sniff position	การฟังปอดทั้งสองข้างของผู้ป่วย	การให้ 80% Oxygen โดยใช้ face mask ต่อกับ ambulatory bag ประมาณ 10-15 นาที	การใส่ laryngoscope ทำหลังขั้นตอนครอบ face mask เพื่อให้ oxygen	การบีบ ambulatory bag ทำหลังขั้นตอนการจัดท่าผู้ป่วยทันที	กระบวนการ inflate cuff ทำก่อนขั้นตอน sniff position	ใช้มือขวาบีบ 3/4 ของ ambulatory bag	การฟัง stethoscope ทำหลังขั้นตอนการใส่ stylet
2021-02-24 16:40:36	ยินยอม	วัลย์วดี แซ่เอียบ	61107934	21	Stylet ใช้ในเป็นแกนของการใส่ท่อช่วยหายใจโดยการดัดเป็นรูปโค้ง	Laryngoscope	การจัดผู้ป่วยให้อยู่ใน sniff position	การฟังปอดทั้งสองข้างของผู้ป่วย	การให้ 80% Oxygen โดยใช้ face mask ต่อกับ ambulatory bag ประมาณ 3-5 นาที	การใส่ laryngoscope ทำก่อนขั้นตอน lubricate gel	การบีบ ambulatory bag ทำหลังขั้นตอนใส่ stylet ทันที	กระบวนการ inflate cuff ทำก่อนขั้นตอนใส่ lubricate gel	ใช้มือขวาบีบ 1/3 ของ ambulatory bag	การฟัง stethoscope ทำหลังขั้นตอนจัดท่าผู้ป่วย
2021-02-24 16:55:29	ยินยอม	ปาริฉัตร รู้เพราะจีน	61105508	21	Stylet ใช้ในการหล่อลื่นบริเวณช่องปากและท่อช่วยหายใจ	Ventilator	การจัดผู้ป่วยให้อยู่ใน sniff position	การฟังปอดทั้งสองข้างของผู้ป่วย	การให้ 80% Oxygen โดยใช้ face mask ต่อกับ ambulatory bag ประมาณ 3-5 นาที	การใส่ laryngoscope ทำหลังขั้นตอนครอบ face mask เพื่อให้ oxygen	การบีบ ambulatory bag ทำหลังขั้นตอนใส่ครอบ face mask ทันที	กระบวนการ inflate cuff ทำก่อนขั้นตอนใส่ pre-oxygenation	ใช้มือขวาบีบ 2/3 ของ ambulatory bag	การฟัง stethoscope ทำหลังขั้นตอนใส่ endotracheal tube
2021-02-24 16:57:02	ยินยอม	ปิยนันท์ ยะกะชัย	61105623	21	Stylet ใช้ในเป็นแกนของการใส่ท่อช่วยหายใจโดยการดัดเป็นรูปโค้ง	Ambulatory bag	การ pre oxygenation	การต่อเครื่อง ventilator	การให้ 100% Oxygen โดยใช้ face mask ต่อกับ ambulatory bag ประมาณ 3-5 นาที	การใส่ laryngoscope ทำหลังขั้นตอนการฟังเสียงปอด	การบีบ ambulatory bag ทำหลังขั้นตอนใส่ครอบ face mask ทันที	กระบวนการ inflate cuff ทำก่อนขั้นตอนการต่อเครื่องช่วยหายใจ	ใช้มือขวาบีบ 2/3 ของ ambulatory bag	การฟัง stethoscope ทำหลังขั้นตอนจัดท่าผู้ป่วย
2021-02-24 17:15:40	ยินยอม	มานะชัย เสนาจักร	61107082	18	Stylet ใช้ในเป็นแกนของการใส่ท่อช่วยหายใจโดยการดัดเป็นรูปโค้ง	Ambulatory bag	การตรวจความลึกของท่อช่วยหายใจ	การฟังปอดทั้งสองข้างของผู้ป่วย	การให้ 100% Oxygen โดยใช้ face mask ต่อกับ ambulatory bag ประมาณ 3-5 นาที	การใส่ laryngoscope ทำหลังขั้นตอนครอบ face mask เพื่อให้ oxygen	การบีบ ambulatory bag ทำหลังขั้นตอนใส่ stylet ทันที	กระบวนการ inflate cuff ทำก่อนขั้นตอนใส่ pre-oxygenation	ใช้มือขวาบีบ 1/3 ของ ambulatory bag	การฟัง stethoscope ทำหลังขั้นตอนใส่ endotracheal tube
2021-02-24 17:49:59	ยินยอม	นายศิรสิทธิ์ สุขสบาย	61108387	22	Stylet ใช้ในตรวจความลึกของการใส่ท่อช่วยหายใจโดยใส่เข้าไปในท่อช่วยหายใจ	Ventilator	การฟังปอดทั้งสองข้างของผู้ป่วย	การตรวจความลึกของท่อช่วยหายใจ	การให้ 80% Oxygen โดยใช้ face mask ต่อกับ ambulatory bag ประมาณ 3-5 นาที	การใส่ laryngoscope ทำหลังขั้นตอนครอบ face mask เพื่อให้ oxygen	การบีบ ambulatory bag ทำหลังขั้นตอนการการต่อเครื่องช่วยหายใจทันที	กระบวนการ inflate cuff ทำก่อนขั้นตอนใส่ laryngoscope	ใช้มือขวาบีบ 1/4 ของ ambulatory bag	การฟัง stethoscope ทำหลังขั้นตอนใส่ endotracheal tube
2021-02-24 17:50:29	ยินยอม	วฤชพร หวังสุข	61107843	21	Stylet ใช้ในตรวจความลึกของการใส่ท่อช่วยหายใจโดยใส่เข้าไปในท่อช่วยหายใจ	Ventilator	การจัดผู้ป่วยให้อยู่ใน sniff position	การต่อเครื่อง ventilator	การให้ 80% Oxygen โดยใช้ face mask ต่อกับ ambulatory bag ประมาณ 3-5 นาที	การใส่ laryngoscope ทำหลังขั้นตอนการฟังเสียงปอด	การบีบ ambulatory bag ทำหลังขั้นตอนการจัดท่าผู้ป่วยทันที	กระบวนการ inflate cuff ทำก่อนขั้นตอนการต่อเครื่องช่วยหายใจ	ใช้มือขวาบีบ 2/3 ของ ambulatory bag	การฟัง stethoscope ทำหลังขั้นตอนจัดท่าผู้ป่วย
2021-02-24 17:54:53	ยินยอม	เณศรา เก้าเอี้ยน	61103040	21	Stylet ใช้ในตรวจความลึกของการใส่ท่อช่วยหายใจโดยใส่เข้าไปในท่อช่วยหายใจ	Ambulatory bag	การฟังปอดทั้งสองข้างของผู้ป่วย	การฟังปอดทั้งสองข้างของผู้ป่วย	การให้ 80% Oxygen โดยใช้ face mask ต่อกับ ambulatory bag ประมาณ 10-15 นาที	การใส่ laryngoscope ทำหลังขั้นตอนการต่อเครื่องช่วยหายใจ	การบีบ ambulatory bag ทำหลังขั้นตอนใส่ครอบ face mask ทันที	กระบวนการ inflate cuff ทำก่อนขั้นตอนใส่ pre-oxygenation	ใช้มือขวาบีบ 2/3 ของ ambulatory bag	การฟัง stethoscope ทำหลังขั้นตอนการใส่ laryngoscope
2021-02-24 21:28:18	ยินยอม	นายศิรสิทธิ์ สุขสบาย	61108387	22	Stylet ใช้ในตรวจความลึกของการใส่ท่อช่วยหายใจโดยใส่เข้าไปในท่อช่วยหายใจ	Ventilator	การฟังปอดทั้งสองข้างของผู้ป่วย	การตรวจความลึกของท่อช่วยหายใจ	การให้ 80% Oxygen โดยใช้ face mask ต่อกับ ambulatory bag ประมาณ 3-5 นาที	การใส่ laryngoscope ทำหลังขั้นตอนครอบ face mask เพื่อให้ oxygen	การบีบ ambulatory bag ทำหลังขั้นตอนการการต่อเครื่องช่วยหายใจทันที	กระบวนการ inflate cuff ทำก่อนขั้นตอนใส่ laryngoscope	ใช้มือขวาบีบ 1/4 ของ ambulatory bag	การฟัง stethoscope ทำหลังขั้นตอนใส่ endotracheal tube
2021-02-24 23:51:15	ยินยอม	ปิยนันท์ ยะกะชัย	61105623	21	Stylet ใช้ในเป็นแกนของการใส่ท่อช่วยหายใจโดยการดัดเป็นรูปโค้ง	Ambulatory bag	การ pre oxygenation	การต่อเครื่อง ventilator	การให้ 100% Oxygen โดยใช้ face mask ต่อกับ ambulatory bag ประมาณ 3-5 นาที	การใส่ laryngoscope ทำหลังขั้นตอนการฟังเสียงปอด	การบีบ ambulatory bag ทำหลังขั้นตอนใส่ครอบ face mask ทันที	กระบวนการ inflate cuff ทำก่อนขั้นตอนการต่อเครื่องช่วยหายใจ	ใช้มือขวาบีบ 2/3 ของ ambulatory bag	การฟัง stethoscope ทำหลังขั้นตอนจัดท่าผู้ป่วย
2021-02-26 15:00:55	ยินยอม	สุพิชชา ภัทรานุกรม	61109450	21	Stylet ใช้ในตรวจความลึกของการใส่ท่อช่วยหายใจโดยใส่เข้าไปในท่อช่วยหายใจ	Ambulatory bag	การจัดผู้ป่วยให้อยู่ใน sniff position	การตรวจความลึกของท่อช่วยหายใจ	การให้ 80% Oxygen โดยใช้ face mask ต่อกับ ambulatory bag ประมาณ 3-5 นาที	การใส่ laryngoscope ทำหลังขั้นตอนการฟังเสียงปอด	การบีบ ambulatory bag ทำหลังขั้นตอนใส่ stylet ทันที	กระบวนการ inflate cuff ทำก่อนขั้นตอนใส่ laryngoscope	ใช้มือขวาบีบ 1/2 ของ ambulatory bag	การฟัง stethoscope ทำหลังขั้นตอน pre-oxygenation
2021-03-05 12:49:12	ยินยอม	นภัส วัฒนกิจ	61103966	21	Stylet ใช้ในเป็นแกนของการใส่ท่อช่วยหายใจโดยการดัดเป็นรูปโค้ง	Endotracheal tube	การฟังปอดทั้งสองข้างของผู้ป่วย	การจัดผู้ป่วยให้อยู่ใน sniff position	การให้ 80% Oxygen โดยใช้ face mask ต่อกับ ambulatory bag ประมาณ 3-5 นาที	การใส่ laryngoscope ทำหลังขั้นตอนการฟังเสียงปอด	การบีบ ambulatory bag ทำหลังขั้นตอนใส่ครอบ face mask ทันที	กระบวนการ inflate cuff ทำก่อนขั้นตอนใส่ laryngoscope	ใช้มือขวาบีบ 1/2 ของ ambulatory bag	การฟัง stethoscope ทำหลังขั้นตอนจัดท่าผู้ป่วย
2021-03-05 12:49:18	ยินยอม	พัชรพร เชาวลิต	61106118	22	Stylet ใช้ในเป็นแกนของการใส่ท่อช่วยหายใจโดยการดัดเป็นรูปโค้ง	Ambulatory bag	การจัดผู้ป่วยให้อยู่ใน sniff position	การต่อเครื่อง ventilator	การให้ 80% Oxygen โดยใช้ face mask ต่อกับ ambulatory bag ประมาณ 10-15 นาที	การใส่ laryngoscope ทำก่อนขั้นตอน lubricate gel	การบีบ ambulatory bag ทำหลังขั้นตอนใส่ครอบ face mask ทันที	กระบวนการ inflate cuff ทำก่อนขั้นตอนใส่ pre-oxygenation	ใช้มือขวาบีบ 2/3 ของ ambulatory bag	การฟัง stethoscope ทำหลังขั้นตอน pre-oxygenation
2021-03-05 13:06:47	ยินยอม	โสภาคย์ โสภาผล	61109732	21	Stylet ใช้ในตรวจความลึกของการใส่ท่อช่วยหายใจโดยใส่เข้าไปในท่อช่วยหายใจ	Ambulatory bag	การจัดผู้ป่วยให้อยู่ใน sniff position	การฟังปอดทั้งสองข้างของผู้ป่วย	การให้ 100% Oxygen โดยใช้ face mask ต่อกับ ambulatory bag ประมาณ 3-5 นาที	การใส่ laryngoscope ทำหลังขั้นตอนการฟังเสียงปอด	การบีบ ambulatory bag ทำหลังขั้นตอนใส่ stylet ทันที	กระบวนการ inflate cuff ทำก่อนขั้นตอน sniff position	ใช้มือขวาบีบ 1/2 ของ ambulatory bag	การฟัง stethoscope ทำหลังขั้นตอนการใส่ stylet
2021-03-05 13:09:32	ยินยอม	นายปรเมศ จำนงค์	61105144	22	Stylet ใช้ในตรวจความลึกของการใส่ท่อช่วยหายใจโดยใส่เข้าไปในท่อช่วยหายใจ	Laryngoscope	การตรวจความลึกของท่อช่วยหายใจ	การ pre oxygenation	การให้ 60% Oxygen โดยใช้ face mask ต่อกับ ambulatory bag ประมาณ 3-5 นาที	การใส่ laryngoscope ทำก่อนขั้นตอนจัดท่าผู้ป่วย	การบีบ ambulatory bag ทำหลังขั้นตอนใส่ครอบ face mask ทันที	กระบวนการ inflate cuff ทำก่อนขั้นตอนใส่ pre-oxygenation	ใช้มือขวาบีบ 2/3 ของ ambulatory bag	การฟัง stethoscope ทำหลังขั้นตอนการใส่ stylet
2021-03-05 13:11:06	ยินยอม	ธีรไนย เชาวน์วุฒิกุล	61103800	22	Stylet ใช้ในการหล่อลื่นบริเวณช่องปากและท่อช่วยหายใจ	Ventilator	การจัดผู้ป่วยให้อยู่ใน sniff position	การตรวจความลึกของท่อช่วยหายใจ	การให้ 80% Oxygen โดยใช้ face mask ต่อกับ ambulatory bag ประมาณ 3-5 นาที	การใส่ laryngoscope ทำหลังขั้นตอนการฟังเสียงปอด	การบีบ ambulatory bag ทำหลังขั้นตอนการการต่อเครื่องช่วยหายใจทันที	กระบวนการ inflate cuff ทำก่อนขั้นตอนการต่อเครื่องช่วยหายใจ	ใช้มือขวาบีบ 2/3 ของ ambulatory bag	การฟัง stethoscope ทำหลังขั้นตอนจัดท่าผู้ป่วย
2021-03-05 13:11:09	ยินยอม	วงศธร เดชานุสรณ์	61107603	22	Stylet ใช้ในเป็นแกนของการใส่ท่อช่วยหายใจโดยการดัดเป็นรูปโค้ง	Endotracheal tube	การต่อเครื่อง ventilator	การจัดผู้ป่วยให้อยู่ใน sniff position	การให้ 100% Oxygen โดยใช้ face mask ต่อกับ ambulatory bag ประมาณ 3-5 นาที	การใส่ laryngoscope ทำก่อนขั้นตอนจัดท่าผู้ป่วย	การบีบ ambulatory bag ทำหลังขั้นตอนใส่ครอบ face mask ทันที	กระบวนการ inflate cuff ทำก่อนขั้นตอนใส่ pre-oxygenation	ใช้มือขวาบีบ 1/2 ของ ambulatory bag	การฟัง stethoscope ทำหลังขั้นตอนการใส่ stylet
2021-03-05 13:17:07	ยินยอม	ธิดารัตน์ จิตวิบูลย์	61103750	20	Stylet ใช้ในการตรวจว่าใส่ท่อช่วยหายใจเข้าไปในปอดหรือไม่	Ambulatory bag	การฟังปอดทั้งสองข้างของผู้ป่วย	การต่อเครื่อง ventilator	การให้ 60% Oxygen โดยใช้ face mask ต่อกับ ambulatory bag ประมาณ 3-5 นาที	การใส่ laryngoscope ทำหลังขั้นตอนการต่อเครื่องช่วยหายใจ	การบีบ ambulatory bag ทำหลังขั้นตอนใส่ครอบ face mask ทันที	กระบวนการ inflate cuff ทำก่อนขั้นตอนใส่ laryngoscope	ใช้มือขวาบีบ 2/3 ของ ambulatory bag	การฟัง stethoscope ทำหลังขั้นตอนการใส่ stylet
2021-03-05 13:18:35	ยินยอม	สรวิชญ์ เพชรปานวงศ์	61108783	21	Stylet ใช้ในตรวจความลึกของการใส่ท่อช่วยหายใจโดยใส่เข้าไปในท่อช่วยหายใจ	Endotracheal tube	การฟังปอดทั้งสองข้างของผู้ป่วย	การต่อเครื่อง ventilator	การให้ 100% Oxygen โดยใช้ face mask ต่อกับ ambulatory bag ประมาณ 3-5 นาที	การใส่ laryngoscope ทำหลังขั้นตอนการฟังเสียงปอด	การบีบ ambulatory bag ทำหลังขั้นตอนการการต่อเครื่องช่วยหายใจทันที	กระบวนการ inflate cuff ทำก่อนขั้นตอนใส่ pre-oxygenation	ใช้มือขวาบีบ 2/3 ของ ambulatory bag	การฟัง stethoscope ทำหลังขั้นตอนการใส่ laryngoscope
2021-03-05 13:24:42	ยินยอม	ลักษิกา เลี่ยนกัตวา	61107538	20	Stylet ใช้ในตรวจความลึกของการใส่ท่อช่วยหายใจโดยใส่เข้าไปในท่อช่วยหายใจ	Ventilator	การจัดผู้ป่วยให้อยู่ใน sniff position	การต่อเครื่อง ventilator	การให้ 80% Oxygen โดยใช้ face mask ต่อกับ ambulatory bag ประมาณ 3-5 นาที	การใส่ laryngoscope ทำหลังขั้นตอนการต่อเครื่องช่วยหายใจ	การบีบ ambulatory bag ทำหลังขั้นตอนการฟังเสียงปอดทันที	กระบวนการ inflate cuff ทำก่อนขั้นตอนการต่อเครื่องช่วยหายใจ	ใช้มือขวาบีบ 1/4 ของ ambulatory bag	การฟัง stethoscope ทำหลังขั้นตอนการใส่ stylet
2021-03-05 13:26:04	ยินยอม	ปาณิสรา ทองเรือง	61105458	21	Stylet ใช้ในเป็นแกนของการใส่ท่อช่วยหายใจโดยการดัดเป็นรูปโค้ง	Ambulatory bag	การจัดผู้ป่วยให้อยู่ใน sniff position	การฟังปอดทั้งสองข้างของผู้ป่วย	การให้ 80% Oxygen โดยใช้ face mask ต่อกับ ambulatory bag ประมาณ 10-15 นาที	การใส่ laryngoscope ทำหลังขั้นตอนครอบ face mask เพื่อให้ oxygen	การบีบ ambulatory bag ทำหลังขั้นตอนใส่ stylet ทันที	กระบวนการ inflate cuff ทำก่อนขั้นตอนใส่ laryngoscope	ใช้มือขวาบีบ 1/3 ของ ambulatory bag	การฟัง stethoscope ทำหลังขั้นตอน pre-oxygenation
2021-03-05 13:28:07	ยินยอม	วริษฐา เอ่งฉ้วน	61107835	21	Stylet ใช้ในเป็นแกนของการใส่ท่อช่วยหายใจโดยการดัดเป็นรูปโค้ง	Ambulatory bag	การจัดผู้ป่วยให้อยู่ใน sniff position	การฟังปอดทั้งสองข้างของผู้ป่วย	การให้ 100% Oxygen โดยใช้ face mask ต่อกับ ambulatory bag ประมาณ 3-5 นาที	การใส่ laryngoscope ทำหลังขั้นตอนการต่อเครื่องช่วยหายใจ	การบีบ ambulatory bag ทำหลังขั้นตอนใส่ครอบ face mask ทันที	กระบวนการ inflate cuff ทำก่อนขั้นตอน sniff position	ใช้มือขวาบีบ 1/3 ของ ambulatory bag	การฟัง stethoscope ทำหลังขั้นตอนใส่ endotracheal tube
2021-03-05 13:33:45	ยินยอม	อรอนงค์ เกิดกลิ่นหอม	61110136	21	Stylet ใช้ในเป็นแกนของการใส่ท่อช่วยหายใจโดยการดัดเป็นรูปโค้ง	Ambulatory bag	การจัดผู้ป่วยให้อยู่ใน sniff position	การต่อเครื่อง ventilator	การให้ 80% Oxygen โดยใช้ face mask ต่อกับ ambulatory bag ประมาณ 3-5 นาที	การใส่ laryngoscope ทำหลังขั้นตอนครอบ face mask เพื่อให้ oxygen	การบีบ ambulatory bag ทำหลังขั้นตอนการจัดท่าผู้ป่วยทันที	กระบวนการ inflate cuff ทำก่อนขั้นตอนใส่ lubricate gel	ใช้มือขวาบีบ 1/2 ของ ambulatory bag	การฟัง stethoscope ทำหลังขั้นตอนจัดท่าผู้ป่วย
2021-03-05 13:51:42	ยินยอม	ณิชกานต์ ศิริเสถียร	61103008	21	Stylet ใช้ในการหล่อลื่นบริเวณมือและท่อช่วยหายใจ	Ambulatory bag	การจัดผู้ป่วยให้อยู่ใน sniff position	การต่อเครื่อง ventilator	การให้ 80% Oxygen โดยใช้ face mask ต่อกับ ambulatory bag ประมาณ 10-15 นาที	การใส่ laryngoscope ทำหลังขั้นตอนการต่อเครื่องช่วยหายใจ	การบีบ ambulatory bag ทำหลังขั้นตอนการการต่อเครื่องช่วยหายใจทันที	กระบวนการ inflate cuff ทำก่อนขั้นตอนใส่ laryngoscope	ใช้มือขวาบีบ 1/2 ของ ambulatory bag	การฟัง stethoscope ทำหลังขั้นตอนใส่ endotracheal tube
2021-03-05 13:58:50	ยินยอม	พรปวีณ์ แซ่โค้ว	61106001	21	Stylet ใช้ในการตรวจว่าใส่ท่อช่วยหายใจเข้าไปในปอดหรือไม่	Ventilator	การตรวจความลึกของท่อช่วยหายใจ	การต่อเครื่อง ventilator	การให้ 80% Oxygen โดยใช้ face mask ต่อกับ ambulatory bag ประมาณ 10-15 นาที	การใส่ laryngoscope ทำหลังขั้นตอนการต่อเครื่องช่วยหายใจ	การบีบ ambulatory bag ทำหลังขั้นตอนใส่ครอบ face mask ทันที	กระบวนการ inflate cuff ทำก่อนขั้นตอนใส่ laryngoscope	ใช้มือขวาบีบ 2/3 ของ ambulatory bag	การฟัง stethoscope ทำหลังขั้นตอนการใส่ stylet
2021-03-05 14:00:58	ยินยอม	พรปวีณ์ แซ่โค้ว	61106001	21	Stylet ใช้ในเป็นแกนของการใส่ท่อช่วยหายใจโดยการดัดเป็นรูปโค้ง	Ventilator	การต่อเครื่อง ventilator	การฟังปอดทั้งสองข้างของผู้ป่วย	การให้ 80% Oxygen โดยใช้ face mask ต่อกับ ambulatory bag ประมาณ 3-5 นาที	การใส่ laryngoscope ทำหลังขั้นตอนการต่อเครื่องช่วยหายใจ	การบีบ ambulatory bag ทำหลังขั้นตอนใส่ครอบ face mask ทันที	กระบวนการ inflate cuff ทำก่อนขั้นตอนใส่ laryngoscope	ใช้มือขวาบีบ 2/3 ของ ambulatory bag	การฟัง stethoscope ทำหลังขั้นตอนจัดท่าผู้ป่วย
2021-03-05 14:15:00	ยินยอม	สิรภัทร อัศวโกวิทกรณ์	61108981	20	Stylet ใช้ในเป็นแกนของการใส่ท่อช่วยหายใจโดยการดัดเป็นรูปโค้ง	Stethoscope	การฟังปอดทั้งสองข้างของผู้ป่วย	การต่อเครื่อง ventilator	การให้ 80% Oxygen โดยใช้ face mask ต่อกับ ambulatory bag ประมาณ 10-15 นาที	การใส่ laryngoscope ทำหลังขั้นตอนครอบ face mask เพื่อให้ oxygen	การบีบ ambulatory bag ทำหลังขั้นตอนใส่ stylet ทันที	กระบวนการ inflate cuff ทำก่อนขั้นตอนใส่ lubricate gel	ใช้มือขวาบีบ 1/3 ของ ambulatory bag	การฟัง stethoscope ทำหลังขั้นตอนการใส่ stylet
2021-03-05 15:45:45	ยินยอม	โสวลักษณ์ วงศ์สุวรรณ	61109765	21	Stylet ใช้ในการตรวจว่าใส่ท่อช่วยหายใจเข้าไปในปอดหรือไม่	Ventilator	การจัดผู้ป่วยให้อยู่ใน sniff position	การตรวจความลึกของท่อช่วยหายใจ	การให้ 80% Oxygen โดยใช้ face mask ต่อกับ ambulatory bag ประมาณ 3-5 นาที	การใส่ laryngoscope ทำหลังขั้นตอนครอบ face mask เพื่อให้ oxygen	การบีบ ambulatory bag ทำหลังขั้นตอนการการต่อเครื่องช่วยหายใจทันที	กระบวนการ inflate cuff ทำก่อนขั้นตอนการต่อเครื่องช่วยหายใจ	ใช้มือขวาบีบ 1/3 ของ ambulatory bag	การฟัง stethoscope ทำหลังขั้นตอนใส่ endotracheal tube
2021-03-05 18:49:38	ยินยอม	ธีรไนย เชาวน์วุฒิกุล	61103800	22	Stylet ใช้ในการหล่อลื่นบริเวณช่องปากและท่อช่วยหายใจ	Ventilator	การจัดผู้ป่วยให้อยู่ใน sniff position	การตรวจความลึกของท่อช่วยหายใจ	การให้ 80% Oxygen โดยใช้ face mask ต่อกับ ambulatory bag ประมาณ 3-5 นาที	การใส่ laryngoscope ทำหลังขั้นตอนการฟังเสียงปอด	การบีบ ambulatory bag ทำหลังขั้นตอนการการต่อเครื่องช่วยหายใจทันที	กระบวนการ inflate cuff ทำก่อนขั้นตอนการต่อเครื่องช่วยหายใจ	ใช้มือขวาบีบ 2/3 ของ ambulatory bag	การฟัง stethoscope ทำหลังขั้นตอนจัดท่าผู้ป่วย
2021-03-06 07:36:12	ยินยอม	พัชรพร เชาวลิต	61106118	22	Stylet ใช้ในเป็นแกนของการใส่ท่อช่วยหายใจโดยการดัดเป็นรูปโค้ง	Ambulatory bag	การจัดผู้ป่วยให้อยู่ใน sniff position	การต่อเครื่อง ventilator	การให้ 80% Oxygen โดยใช้ face mask ต่อกับ ambulatory bag ประมาณ 10-15 นาที	การใส่ laryngoscope ทำก่อนขั้นตอน lubricate gel	การบีบ ambulatory bag ทำหลังขั้นตอนใส่ครอบ face mask ทันที	กระบวนการ inflate cuff ทำก่อนขั้นตอนใส่ pre-oxygenation	ใช้มือขวาบีบ 2/3 ของ ambulatory bag	การฟัง stethoscope ทำหลังขั้นตอน pre-oxygenation
2021-03-07 15:09:06	ยินยอม	พัชราภรณ์ แซ่ค้าง	61106142	21	Stylet ใช้ในการหล่อลื่นบริเวณช่องปากและท่อช่วยหายใจ	Ambulatory bag	การจัดผู้ป่วยให้อยู่ใน sniff position	การต่อเครื่อง ventilator	การให้ 80% Oxygen โดยใช้ face mask ต่อกับ ambulatory bag ประมาณ 3-5 นาที	การใส่ laryngoscope ทำหลังขั้นตอนการฟังเสียงปอด	การบีบ ambulatory bag ทำหลังขั้นตอนการการต่อเครื่องช่วยหายใจทันที	กระบวนการ inflate cuff ทำก่อนขั้นตอน sniff position	ใช้มือขวาบีบ 2/3 ของ ambulatory bag	การฟัง stethoscope ทำหลังขั้นตอน pre-oxygenation
2021-03-09 17:30:50	ยินยอม	สรวิชญ์ เพชรปานวงศ์	61108783	21	Stylet ใช้ในตรวจความลึกของการใส่ท่อช่วยหายใจโดยใส่เข้าไปในท่อช่วยหายใจ	Endotracheal tube	การฟังปอดทั้งสองข้างของผู้ป่วย	การต่อเครื่อง ventilator	การให้ 100% Oxygen โดยใช้ face mask ต่อกับ ambulatory bag ประมาณ 3-5 นาที	การใส่ laryngoscope ทำหลังขั้นตอนการฟังเสียงปอด	การบีบ ambulatory bag ทำหลังขั้นตอนการการต่อเครื่องช่วยหายใจทันที	กระบวนการ inflate cuff ทำก่อนขั้นตอนใส่ pre-oxygenation	ใช้มือขวาบีบ 2/3 ของ ambulatory bag	การฟัง stethoscope ทำหลังขั้นตอนการใส่ laryngoscope
2021-03-11 14:31:06	ยินยอม	วรินทร สุนทรเสนาะ	61107785	21	Stylet ใช้ในการตรวจว่าใส่ท่อช่วยหายใจเข้าไปในปอดหรือไม่	Ventilator	การจัดผู้ป่วยให้อยู่ใน sniff position	การฟังปอดทั้งสองข้างของผู้ป่วย	การให้ 80% Oxygen โดยใช้ face mask ต่อกับ ambulatory bag ประมาณ 10-15 นาที	การใส่ laryngoscope ทำหลังขั้นตอนครอบ face mask เพื่อให้ oxygen	การบีบ ambulatory bag ทำหลังขั้นตอนการจัดท่าผู้ป่วยทันที	กระบวนการ inflate cuff ทำก่อนขั้นตอน sniff position	ใช้มือขวาบีบ 3/4 ของ ambulatory bag	การฟัง stethoscope ทำหลังขั้นตอนการใส่ stylet
2021-05-19 09:59:17	ยินยอม	เกษราภรณ์ ด้วงแป้น	61100988	21		Ambulatory bag	การจัดผู้ป่วยให้อยู่ใน sniff position	การฟังปอดทั้งสองข้างของผู้ป่วย			การบีบ ambulatory bag ทำหลังขั้นตอนใส่ครอบ face mask ทันที		ใช้มือขวาบีบ 1/3 ของ ambulatory bag
