# Supplementary material for: No difference in learning outcomes and usability between using controllers and hand tracking during a virtual reality endotracheal intubation training for medical students in Thailand
Source: J Educ Eval Health Prof. 2021 Aug 18;18:22. doi: 10.3352/jeehp.2021.18.22 (PMC8616725; doi:10.3352/jeehp.2021.18.22)
Supplement: Supplementary file 3 [file jeehp-18-22-dataset3.xlsx]

## Sheet: การตอบแบบฟอร์ม 1
ประทับเวลา	ชื่อ-สกุล	รหัสนักศึกษา	ข้อใดกล่าวถูกต้องเกี่ยวกับอุปกรณ์ Stylet ในขั้นตอนของการใส่ท่อช่วยหายใจ	ข้อใดเป็นอุปกรณ์ที่ใช้สำหรับการ pre-oxygenation	ข้อใดเป็นขั้นตอนแรกสุดของการใส่ท่อช่วยหายใจ	ข้อใดเป็นขั้นตอนสุดท้ายสุดของการใส่ท่อช่วยหายใจ	ข้อใดหมายถึงกระบวนการ pre-oxygenation	ข้อใดเรียงลำดับขั้นตอนของการใส่ laryngoscope ได้ถูกต้อง	ข้อใดเรียงลำดับขั้นตอนของการบีบ ambulatory bag ได้ถูกต้อง	ข้อใดเรียงลำดับขั้นตอนของการใส่ลมเข้าไปใน cuff ของท่อช่วยหายใจหรือกระบวนการ inflate cuff ได้ถูกต้อง	ข้อใดกล่าวถูกต้องเกี่ยวกับการบีบ ambulatory bag	ข้อใดเรียงลำดับขั้นตอนของการฟัง stethoscope ในการใส่ท่อช่วยหายใจได้ถูกต้องมากที่สุด
2021-02-17 15:52:09	ชนิสรา ถาวรว่องวงศ์	61102034	Stylet ใช้ในการตรวจว่าใส่ท่อช่วยหายใจเข้าไปในปอดหรือไม่	Endotracheal tube	การจัดผู้ป่วยให้อยู่ใน sniff position	การต่อเครื่อง ventilator	การให้ 100% Oxygen โดยใช้ face mask ต่อกับ ambulatory bag ประมาณ 3-5 นาที	การใส่ laryngoscope ทำหลังขั้นตอนการต่อเครื่องช่วยหายใจ	การบีบ ambulatory bag ทำหลังขั้นตอนใส่ stylet ทันที	กระบวนการ inflate cuff ทำก่อนขั้นตอนการต่อเครื่องช่วยหายใจ	ใช้มือขวาบีบ 1/3 ของ ambulatory bag	การฟัง stethoscope ทำหลังขั้นตอน pre-oxygenation
2021-02-17 16:03:20	ชนิสรา ถาวรว่องวงศ์	61102034	Stylet ใช้ในเป็นแกนของการใส่ท่อช่วยหายใจโดยการดัดเป็นรูปโค้ง	Ambulatory bag	การจัดผู้ป่วยให้อยู่ใน sniff position	การฟังปอดทั้งสองข้างของผู้ป่วย	การให้ 100% Oxygen โดยใช้ face mask ต่อกับ ambulatory bag ประมาณ 3-5 นาที	การใส่ laryngoscope ทำหลังขั้นตอนครอบ face mask เพื่อให้ oxygen	การบีบ ambulatory bag ทำหลังขั้นตอนใส่ครอบ face mask ทันที	กระบวนการ inflate cuff ทำก่อนขั้นตอนใส่ pre-oxygenation	ใช้มือขวาบีบ 1/2 ของ ambulatory bag	การฟัง stethoscope ทำหลังขั้นตอนใส่ endotracheal tube
2021-02-17 16:11:20	ปัณณวัฒน์ วรรคจันทร์	61105417	Stylet ใช้ในตรวจความลึกของการใส่ท่อช่วยหายใจโดยใส่เข้าไปในท่อช่วยหายใจ	Laryngoscope	การจัดผู้ป่วยให้อยู่ใน sniff position	การฟังปอดทั้งสองข้างของผู้ป่วย	การให้ 100% Oxygen โดยใช้ face mask ต่อกับ ambulatory bag ประมาณ 3-5 นาที	การใส่ laryngoscope ทำก่อนขั้นตอน lubricate gel	การบีบ ambulatory bag ทำหลังขั้นตอนใส่ stylet ทันที	กระบวนการ inflate cuff ทำก่อนขั้นตอนใส่ laryngoscope	ใช้มือขวาบีบ 2/3 ของ ambulatory bag	การฟัง stethoscope ทำหลังขั้นตอนใส่ endotracheal tube
2021-02-17 16:13:25	พิชญ์สินี บรรจมาตย์	61106290	Stylet ใช้ในการตรวจว่าใส่ท่อช่วยหายใจเข้าไปในปอดหรือไม่	Ventilator	การต่อเครื่อง ventilator	การฟังปอดทั้งสองข้างของผู้ป่วย	การให้ 100% Oxygen โดยใช้ face mask ต่อกับ ambulatory bag ประมาณ 10-15 นาที	การใส่ laryngoscope ทำหลังขั้นตอนครอบ face mask เพื่อให้ oxygen	การบีบ ambulatory bag ทำหลังขั้นตอนใส่ครอบ face mask ทันที	กระบวนการ inflate cuff ทำก่อนขั้นตอนใส่ laryngoscope	ใช้มือขวาบีบ 2/3 ของ ambulatory bag	การฟัง stethoscope ทำหลังขั้นตอนใส่ endotracheal tube
2021-02-17 16:14:12	นางสาวปวริศา ภิญโญวัฒนาพร	61105375	Stylet ใช้ในเป็นแกนของการใส่ท่อช่วยหายใจโดยการดัดเป็นรูปโค้ง	Ambulatory bag	การจัดผู้ป่วยให้อยู่ใน sniff position	การจัดผู้ป่วยให้อยู่ใน sniff position	การให้ 80% Oxygen โดยใช้ face mask ต่อกับ ambulatory bag ประมาณ 10-15 นาที	การใส่ laryngoscope ทำหลังขั้นตอนครอบ face mask เพื่อให้ oxygen	การบีบ ambulatory bag ทำหลังขั้นตอนใส่ครอบ face mask ทันที	กระบวนการ inflate cuff ทำก่อนขั้นตอนการต่อเครื่องช่วยหายใจ	ใช้มือขวาบีบ 2/3 ของ ambulatory bag	การฟัง stethoscope ทำหลังขั้นตอนการใส่ stylet
2021-02-17 16:15:14	นิศามณี ศรีสุข	61104519	Stylet ใช้ในเป็นแกนของการใส่ท่อช่วยหายใจโดยการดัดเป็นรูปโค้ง	Ambulatory bag	การ pre oxygenation	การฟังปอดทั้งสองข้างของผู้ป่วย	การให้ 80% Oxygen โดยใช้ face mask ต่อกับ ambulatory bag ประมาณ 3-5 นาที	การใส่ laryngoscope ทำหลังขั้นตอนการฟังเสียงปอด	การบีบ ambulatory bag ทำหลังขั้นตอนใส่ stylet ทันที	กระบวนการ inflate cuff ทำก่อนขั้นตอนการต่อเครื่องช่วยหายใจ	ใช้มือขวาบีบ 2/3 ของ ambulatory bag	การฟัง stethoscope ทำหลังขั้นตอนใส่ endotracheal tube
2021-02-17 16:18:42	ธนกร รัตนศิริวงศ์วุฒิ	61103362	Stylet ใช้ในเป็นแกนของการใส่ท่อช่วยหายใจโดยการดัดเป็นรูปโค้ง	Ambulatory bag	การจัดผู้ป่วยให้อยู่ใน sniff position	การฟังปอดทั้งสองข้างของผู้ป่วย	การให้ 100% Oxygen โดยใช้ face mask ต่อกับ ambulatory bag ประมาณ 3-5 นาที	การใส่ laryngoscope ทำก่อนขั้นตอนจัดท่าผู้ป่วย	การบีบ ambulatory bag ทำหลังขั้นตอนการจัดท่าผู้ป่วยทันที	กระบวนการ inflate cuff ทำก่อนขั้นตอนการต่อเครื่องช่วยหายใจ	ใช้มือขวาบีบ 1/3 ของ ambulatory bag	การฟัง stethoscope ทำหลังขั้นตอนใส่ endotracheal tube
2021-02-17 16:19:21	สุพิชชา ภัทรานุกรม	61109450	Stylet ใช้ในเป็นแกนของการใส่ท่อช่วยหายใจโดยการดัดเป็นรูปโค้ง	Ambulatory bag	การ pre oxygenation	การฟังปอดทั้งสองข้างของผู้ป่วย	การให้ 100% Oxygen โดยใช้ face mask ต่อกับ ambulatory bag ประมาณ 3-5 นาที	การใส่ laryngoscope ทำก่อนขั้นตอนจัดท่าผู้ป่วย	การบีบ ambulatory bag ทำหลังขั้นตอนใส่ครอบ face mask ทันที	กระบวนการ inflate cuff ทำก่อนขั้นตอนการต่อเครื่องช่วยหายใจ	ใช้มือขวาบีบ 1/2 ของ ambulatory bag	การฟัง stethoscope ทำหลังขั้นตอนใส่ endotracheal tube
2021-02-17 16:25:37	ธวัชชัย ตรีเพ็ญมาลย์	61103594	Stylet ใช้ในการหล่อลื่นบริเวณช่องปากและท่อช่วยหายใจ	Endotracheal tube	การจัดผู้ป่วยให้อยู่ใน sniff position	การฟังปอดทั้งสองข้างของผู้ป่วย	การให้ 100% Oxygen โดยใช้ face mask ต่อกับ ambulatory bag ประมาณ 3-5 นาที	การใส่ laryngoscope ทำหลังขั้นตอนครอบ face mask เพื่อให้ oxygen	การบีบ ambulatory bag ทำหลังขั้นตอนใส่ครอบ face mask ทันที	กระบวนการ inflate cuff ทำก่อนขั้นตอนการต่อเครื่องช่วยหายใจ	ใช้มือขวาบีบ 2/3 ของ ambulatory bag	การฟัง stethoscope ทำหลังขั้นตอน pre-oxygenation
2021-02-17 16:29:39	นายธนกร	จำนงจิต	Stylet ใช้ในเป็นแกนของการใส่ท่อช่วยหายใจโดยการดัดเป็นรูปโค้ง	Laryngoscope	การจัดผู้ป่วยให้อยู่ใน sniff position	การฟังปอดทั้งสองข้างของผู้ป่วย	การให้ 100% Oxygen โดยใช้ face mask ต่อกับ ambulatory bag ประมาณ 3-5 นาที	การใส่ laryngoscope ทำก่อนขั้นตอน lubricate gel	การบีบ ambulatory bag ทำหลังขั้นตอนใส่ครอบ face mask ทันที	กระบวนการ inflate cuff ทำก่อนขั้นตอนการต่อเครื่องช่วยหายใจ	ใช้มือขวาบีบ 1/3 ของ ambulatory bag	การฟัง stethoscope ทำหลังขั้นตอนใส่ endotracheal tube
2021-02-17 16:30:58	ภัทรพร อิ๋วสกุล	61106738	Stylet ใช้ในเป็นแกนของการใส่ท่อช่วยหายใจโดยการดัดเป็นรูปโค้ง	Ambulatory bag	การจัดผู้ป่วยให้อยู่ใน sniff position	การฟังปอดทั้งสองข้างของผู้ป่วย	การให้ 100% Oxygen โดยใช้ face mask ต่อกับ ambulatory bag ประมาณ 3-5 นาที	การใส่ laryngoscope ทำหลังขั้นตอนครอบ face mask เพื่อให้ oxygen	การบีบ ambulatory bag ทำหลังขั้นตอนใส่ครอบ face mask ทันที	กระบวนการ inflate cuff ทำก่อนขั้นตอนใส่ laryngoscope	ใช้มือขวาบีบ 2/3 ของ ambulatory bag	การฟัง stethoscope ทำหลังขั้นตอนการใส่ laryngoscope
2021-02-17 16:38:26	บดินทร์ รัตนดิลก ณ ภูเก็ต	61104725	Stylet ใช้ในเป็นแกนของการใส่ท่อช่วยหายใจโดยการดัดเป็นรูปโค้ง	Ambulatory bag	การจัดผู้ป่วยให้อยู่ใน sniff position	การฟังปอดทั้งสองข้างของผู้ป่วย	การให้ 100% Oxygen โดยใช้ face mask ต่อกับ ambulatory bag ประมาณ 3-5 นาที	การใส่ laryngoscope ทำก่อนขั้นตอน lubricate gel	การบีบ ambulatory bag ทำหลังขั้นตอนใส่ครอบ face mask ทันที	กระบวนการ inflate cuff ทำก่อนขั้นตอนใส่ pre-oxygenation	ใช้มือขวาบีบ 1/3 ของ ambulatory bag	การฟัง stethoscope ทำหลังขั้นตอน pre-oxygenation
2021-02-17 16:38:57	ศุภณัฐ ศรีเรือง	61108627	Stylet ใช้ในเป็นแกนของการใส่ท่อช่วยหายใจโดยการดัดเป็นรูปโค้ง	Ambulatory bag	การจัดผู้ป่วยให้อยู่ใน sniff position	การฟังปอดทั้งสองข้างของผู้ป่วย	การให้ 100% Oxygen โดยใช้ face mask ต่อกับ ambulatory bag ประมาณ 3-5 นาที	การใส่ laryngoscope ทำหลังขั้นตอนครอบ face mask เพื่อให้ oxygen	การบีบ ambulatory bag ทำหลังขั้นตอนใส่ครอบ face mask ทันที	กระบวนการ inflate cuff ทำก่อนขั้นตอนการต่อเครื่องช่วยหายใจ	ใช้มือขวาบีบ 2/3 ของ ambulatory bag	การฟัง stethoscope ทำหลังขั้นตอนใส่ endotracheal tube
2021-02-17 16:43:43	วุฒิกรณ์ หยงสตาร์	61108213	Stylet ใช้ในการหล่อลื่นบริเวณช่องปากและท่อช่วยหายใจ	Ambulatory bag	การจัดผู้ป่วยให้อยู่ใน sniff position	การฟังปอดทั้งสองข้างของผู้ป่วย	การให้ 100% Oxygen โดยใช้ face mask ต่อกับ ambulatory bag ประมาณ 3-5 นาที	การใส่ laryngoscope ทำหลังขั้นตอนครอบ face mask เพื่อให้ oxygen	การบีบ ambulatory bag ทำหลังขั้นตอนใส่ครอบ face mask ทันที	กระบวนการ inflate cuff ทำก่อนขั้นตอนใส่ laryngoscope	ใช้มือขวาบีบ 3/4 ของ ambulatory bag	การฟัง stethoscope ทำหลังขั้นตอนใส่ endotracheal tube
2021-02-17 16:43:55	ประภัสสร ศรีรักษ์	61105227	Stylet ใช้ในเป็นแกนของการใส่ท่อช่วยหายใจโดยการดัดเป็นรูปโค้ง	Ambulatory bag	การจัดผู้ป่วยให้อยู่ใน sniff position	การฟังปอดทั้งสองข้างของผู้ป่วย	การให้ 100% Oxygen โดยใช้ face mask ต่อกับ ambulatory bag ประมาณ 3-5 นาที	การใส่ laryngoscope ทำหลังขั้นตอนครอบ face mask เพื่อให้ oxygen	การบีบ ambulatory bag ทำหลังขั้นตอนใส่ครอบ face mask ทันที	กระบวนการ inflate cuff ทำก่อนขั้นตอนใส่ laryngoscope	ใช้มือขวาบีบ 1/3 ของ ambulatory bag	การฟัง stethoscope ทำหลังขั้นตอนการใส่ laryngoscope
2021-02-17 16:45:42	จิตตานันท์ ยอดทอง	61101416	Stylet ใช้ในเป็นแกนของการใส่ท่อช่วยหายใจโดยการดัดเป็นรูปโค้ง	Ventilator	การ pre oxygenation	การฟังปอดทั้งสองข้างของผู้ป่วย	การให้ 100% Oxygen โดยใช้ face mask ต่อกับ ambulatory bag ประมาณ 3-5 นาที	การใส่ laryngoscope ทำหลังขั้นตอนครอบ face mask เพื่อให้ oxygen	การบีบ ambulatory bag ทำหลังขั้นตอนใส่ครอบ face mask ทันที	กระบวนการ inflate cuff ทำก่อนขั้นตอน sniff position	ใช้มือขวาบีบ 2/3 ของ ambulatory bag	การฟัง stethoscope ทำหลังขั้นตอนใส่ endotracheal tube
2021-02-17 16:54:29	สุพิชชา ภัทรานุกรม	61109450	Stylet ใช้ในเป็นแกนของการใส่ท่อช่วยหายใจโดยการดัดเป็นรูปโค้ง	Ambulatory bag	การ pre oxygenation	การฟังปอดทั้งสองข้างของผู้ป่วย	การให้ 100% Oxygen โดยใช้ face mask ต่อกับ ambulatory bag ประมาณ 3-5 นาที	การใส่ laryngoscope ทำก่อนขั้นตอนจัดท่าผู้ป่วย	การบีบ ambulatory bag ทำหลังขั้นตอนใส่ครอบ face mask ทันที	กระบวนการ inflate cuff ทำก่อนขั้นตอนการต่อเครื่องช่วยหายใจ	ใช้มือขวาบีบ 1/2 ของ ambulatory bag	การฟัง stethoscope ทำหลังขั้นตอนใส่ endotracheal tube
2021-02-17 17:19:38	ภัทรพร อิ๋วสกุล	61106738	Stylet ใช้ในเป็นแกนของการใส่ท่อช่วยหายใจโดยการดัดเป็นรูปโค้ง	Ambulatory bag	การจัดผู้ป่วยให้อยู่ใน sniff position	การฟังปอดทั้งสองข้างของผู้ป่วย	การให้ 100% Oxygen โดยใช้ face mask ต่อกับ ambulatory bag ประมาณ 3-5 นาที	การใส่ laryngoscope ทำหลังขั้นตอนครอบ face mask เพื่อให้ oxygen	การบีบ ambulatory bag ทำหลังขั้นตอนใส่ครอบ face mask ทันที	กระบวนการ inflate cuff ทำก่อนขั้นตอนใส่ laryngoscope	ใช้มือขวาบีบ 2/3 ของ ambulatory bag	การฟัง stethoscope ทำหลังขั้นตอนการใส่ laryngoscope
2021-02-17 19:35:06	วุฒิกรณ์ หยงสตาร์	61108213	Stylet ใช้ในการหล่อลื่นบริเวณช่องปากและท่อช่วยหายใจ	Ambulatory bag	การจัดผู้ป่วยให้อยู่ใน sniff position	การฟังปอดทั้งสองข้างของผู้ป่วย	การให้ 100% Oxygen โดยใช้ face mask ต่อกับ ambulatory bag ประมาณ 3-5 นาที	การใส่ laryngoscope ทำหลังขั้นตอนครอบ face mask เพื่อให้ oxygen	การบีบ ambulatory bag ทำหลังขั้นตอนใส่ครอบ face mask ทันที	กระบวนการ inflate cuff ทำก่อนขั้นตอนใส่ laryngoscope	ใช้มือขวาบีบ 3/4 ของ ambulatory bag	การฟัง stethoscope ทำหลังขั้นตอนใส่ endotracheal tube
2021-02-17 20:43:57	ศุภณัฐ ศรีเรือง	61108627	Stylet ใช้ในเป็นแกนของการใส่ท่อช่วยหายใจโดยการดัดเป็นรูปโค้ง	Ambulatory bag	การจัดผู้ป่วยให้อยู่ใน sniff position	การฟังปอดทั้งสองข้างของผู้ป่วย	การให้ 100% Oxygen โดยใช้ face mask ต่อกับ ambulatory bag ประมาณ 3-5 นาที	การใส่ laryngoscope ทำหลังขั้นตอนครอบ face mask เพื่อให้ oxygen	การบีบ ambulatory bag ทำหลังขั้นตอนใส่ครอบ face mask ทันที	กระบวนการ inflate cuff ทำก่อนขั้นตอนการต่อเครื่องช่วยหายใจ	ใช้มือขวาบีบ 2/3 ของ ambulatory bag	การฟัง stethoscope ทำหลังขั้นตอนใส่ endotracheal tube
2021-02-17 20:47:44	ศุภณัฐ ศรีเรือง	61108627	Stylet ใช้ในเป็นแกนของการใส่ท่อช่วยหายใจโดยการดัดเป็นรูปโค้ง	Ambulatory bag	การจัดผู้ป่วยให้อยู่ใน sniff position	การฟังปอดทั้งสองข้างของผู้ป่วย	การให้ 100% Oxygen โดยใช้ face mask ต่อกับ ambulatory bag ประมาณ 3-5 นาที	การใส่ laryngoscope ทำหลังขั้นตอนครอบ face mask เพื่อให้ oxygen	การบีบ ambulatory bag ทำหลังขั้นตอนใส่ครอบ face mask ทันที	กระบวนการ inflate cuff ทำก่อนขั้นตอนการต่อเครื่องช่วยหายใจ	ใช้มือขวาบีบ 2/3 ของ ambulatory bag	การฟัง stethoscope ทำหลังขั้นตอนใส่ endotracheal tube
2021-02-18 15:01:20	ชนิสรา ถาวรว่องวงศ์	61102034	Stylet ใช้ในการตรวจว่าใส่ท่อช่วยหายใจเข้าไปในปอดหรือไม่	Endotracheal tube	การจัดผู้ป่วยให้อยู่ใน sniff position	การต่อเครื่อง ventilator	การให้ 100% Oxygen โดยใช้ face mask ต่อกับ ambulatory bag ประมาณ 3-5 นาที	การใส่ laryngoscope ทำหลังขั้นตอนการต่อเครื่องช่วยหายใจ	การบีบ ambulatory bag ทำหลังขั้นตอนใส่ stylet ทันที	กระบวนการ inflate cuff ทำก่อนขั้นตอนการต่อเครื่องช่วยหายใจ	ใช้มือขวาบีบ 1/3 ของ ambulatory bag	การฟัง stethoscope ทำหลังขั้นตอน pre-oxygenation
2021-02-24 16:47:13	โสวลักษณ์ วงศ์สุวรรณ	61109765	Stylet ใช้ในตรวจความลึกของการใส่ท่อช่วยหายใจโดยใส่เข้าไปในท่อช่วยหายใจ	Laryngoscope	การจัดผู้ป่วยให้อยู่ใน sniff position	การฟังปอดทั้งสองข้างของผู้ป่วย	การให้ 100% Oxygen โดยใช้ face mask ต่อกับ ambulatory bag ประมาณ 3-5 นาที	การใส่ laryngoscope ทำหลังขั้นตอนครอบ face mask เพื่อให้ oxygen	การบีบ ambulatory bag ทำหลังขั้นตอนการจัดท่าผู้ป่วยทันที	กระบวนการ inflate cuff ทำก่อนขั้นตอนการต่อเครื่องช่วยหายใจ	ใช้มือขวาบีบ 1/4 ของ ambulatory bag	การฟัง stethoscope ทำหลังขั้นตอนใส่ endotracheal tube
2021-02-24 16:50:52	ธีรภัทร สัมฤทธิ์	61103834	Stylet ใช้ในเป็นแกนของการใส่ท่อช่วยหายใจโดยการดัดเป็นรูปโค้ง	Ambulatory bag	การจัดผู้ป่วยให้อยู่ใน sniff position	การฟังปอดทั้งสองข้างของผู้ป่วย	การให้ 100% Oxygen โดยใช้ face mask ต่อกับ ambulatory bag ประมาณ 3-5 นาที	การใส่ laryngoscope ทำหลังขั้นตอนครอบ face mask เพื่อให้ oxygen	การบีบ ambulatory bag ทำหลังขั้นตอนการการต่อเครื่องช่วยหายใจทันที	กระบวนการ inflate cuff ทำก่อนขั้นตอนใส่ laryngoscope	ใช้มือขวาบีบ 1/3 ของ ambulatory bag	การฟัง stethoscope ทำหลังขั้นตอนการใส่ laryngoscope
2021-02-24 16:53:39	พัชราภรณ์ แซ่ค้าง	61106142	Stylet ใช้ในเป็นแกนของการใส่ท่อช่วยหายใจโดยการดัดเป็นรูปโค้ง	Ambulatory bag	การจัดผู้ป่วยให้อยู่ใน sniff position	การฟังปอดทั้งสองข้างของผู้ป่วย	การให้ 100% Oxygen โดยใช้ face mask ต่อกับ ambulatory bag ประมาณ 3-5 นาที	การใส่ laryngoscope ทำหลังขั้นตอนครอบ face mask เพื่อให้ oxygen	การบีบ ambulatory bag ทำหลังขั้นตอนการจัดท่าผู้ป่วยทันที	กระบวนการ inflate cuff ทำก่อนขั้นตอนการต่อเครื่องช่วยหายใจ	ใช้มือขวาบีบ 1/3 ของ ambulatory bag	การฟัง stethoscope ทำหลังขั้นตอนใส่ endotracheal tube
2021-02-24 17:01:20	พนิดา ศิริ	61105920	Stylet ใช้ในเป็นแกนของการใส่ท่อช่วยหายใจโดยการดัดเป็นรูปโค้ง	Ambulatory bag	การ pre oxygenation	การต่อเครื่อง ventilator	การให้ 100% Oxygen โดยใช้ face mask ต่อกับ ambulatory bag ประมาณ 3-5 นาที	การใส่ laryngoscope ทำหลังขั้นตอนครอบ face mask เพื่อให้ oxygen	การบีบ ambulatory bag ทำหลังขั้นตอนการจัดท่าผู้ป่วยทันที	กระบวนการ inflate cuff ทำก่อนขั้นตอนใส่ laryngoscope	ใช้มือขวาบีบ 1/3 ของ ambulatory bag	การฟัง stethoscope ทำหลังขั้นตอนใส่ endotracheal tube
2021-02-24 17:06:31	เกษราภรณ์ ด้วงแป้น	61100988	Stylet ใช้ในเป็นแกนของการใส่ท่อช่วยหายใจโดยการดัดเป็นรูปโค้ง	Ambulatory bag	การจัดผู้ป่วยให้อยู่ใน sniff position	การฟังปอดทั้งสองข้างของผู้ป่วย	การให้ 100% Oxygen โดยใช้ face mask ต่อกับ ambulatory bag ประมาณ 3-5 นาที	การใส่ laryngoscope ทำหลังขั้นตอนครอบ face mask เพื่อให้ oxygen	การบีบ ambulatory bag ทำหลังขั้นตอนการจัดท่าผู้ป่วยทันที	กระบวนการ inflate cuff ทำก่อนขั้นตอนการต่อเครื่องช่วยหายใจ	ใช้มือขวาบีบ 1/3 ของ ambulatory bag	การฟัง stethoscope ทำหลังขั้นตอนใส่ endotracheal tube
2021-02-24 17:10:40	ณัฐธิดา เพชรขาว	61102752	Stylet ใช้ในเป็นแกนของการใส่ท่อช่วยหายใจโดยการดัดเป็นรูปโค้ง	Ambulatory bag	การจัดผู้ป่วยให้อยู่ใน sniff position	การฟังปอดทั้งสองข้างของผู้ป่วย	การให้ 100% Oxygen โดยใช้ face mask ต่อกับ ambulatory bag ประมาณ 3-5 นาที	การใส่ laryngoscope ทำหลังขั้นตอนครอบ face mask เพื่อให้ oxygen	การบีบ ambulatory bag ทำหลังขั้นตอนการจัดท่าผู้ป่วยทันที	กระบวนการ inflate cuff ทำก่อนขั้นตอนการต่อเครื่องช่วยหายใจ	ใช้มือขวาบีบ 3/4 ของ ambulatory bag	การฟัง stethoscope ทำหลังขั้นตอนใส่ endotracheal tube
2021-02-24 17:23:33	วรินทร สุนทรเสนาะ	61107785	Stylet ใช้ในเป็นแกนของการใส่ท่อช่วยหายใจโดยการดัดเป็นรูปโค้ง	Ambulatory bag	การจัดผู้ป่วยให้อยู่ใน sniff position	การฟังปอดทั้งสองข้างของผู้ป่วย	การให้ 100% Oxygen โดยใช้ face mask ต่อกับ ambulatory bag ประมาณ 3-5 นาที	การใส่ laryngoscope ทำหลังขั้นตอนครอบ face mask เพื่อให้ oxygen	การบีบ ambulatory bag ทำหลังขั้นตอนการจัดท่าผู้ป่วยทันที	กระบวนการ inflate cuff ทำก่อนขั้นตอนใส่ laryngoscope	ใช้มือขวาบีบ 2/3 ของ ambulatory bag	การฟัง stethoscope ทำหลังขั้นตอนใส่ endotracheal tube
2021-02-24 17:27:57	พัชรพร กลิ่นหอม	61106100	Stylet ใช้ในเป็นแกนของการใส่ท่อช่วยหายใจโดยการดัดเป็นรูปโค้ง	Ambulatory bag	การจัดผู้ป่วยให้อยู่ใน sniff position	การฟังปอดทั้งสองข้างของผู้ป่วย	การให้ 100% Oxygen โดยใช้ face mask ต่อกับ ambulatory bag ประมาณ 3-5 นาที	การใส่ laryngoscope ทำก่อนขั้นตอน lubricate gel	การบีบ ambulatory bag ทำหลังขั้นตอนการจัดท่าผู้ป่วยทันที	กระบวนการ inflate cuff ทำก่อนขั้นตอนใส่ laryngoscope	ใช้มือขวาบีบ 2/3 ของ ambulatory bag	การฟัง stethoscope ทำหลังขั้นตอนใส่ endotracheal tube
2021-02-24 17:33:04	วัลย์วดี แซ่เอียบ	61107934	Stylet ใช้ในเป็นแกนของการใส่ท่อช่วยหายใจโดยการดัดเป็นรูปโค้ง	Laryngoscope	การจัดผู้ป่วยให้อยู่ใน sniff position	การฟังปอดทั้งสองข้างของผู้ป่วย	การให้ 100% Oxygen โดยใช้ face mask ต่อกับ ambulatory bag ประมาณ 3-5 นาที	การใส่ laryngoscope ทำหลังขั้นตอนครอบ face mask เพื่อให้ oxygen	การบีบ ambulatory bag ทำหลังขั้นตอนใส่ครอบ face mask ทันที	กระบวนการ inflate cuff ทำก่อนขั้นตอนการต่อเครื่องช่วยหายใจ	ใช้มือขวาบีบ 1/2 ของ ambulatory bag	การฟัง stethoscope ทำหลังขั้นตอนการใส่ stylet
2021-02-24 17:36:25	มานะชัย เสนาตักร	61107082	Stylet ใช้ในเป็นแกนของการใส่ท่อช่วยหายใจโดยการดัดเป็นรูปโค้ง	Ambulatory bag	การจัดผู้ป่วยให้อยู่ใน sniff position	การฟังปอดทั้งสองข้างของผู้ป่วย	การให้ 100% Oxygen โดยใช้ face mask ต่อกับ ambulatory bag ประมาณ 3-5 นาที	การใส่ laryngoscope ทำหลังขั้นตอนครอบ face mask เพื่อให้ oxygen	การบีบ ambulatory bag ทำหลังขั้นตอนการจัดท่าผู้ป่วยทันที	กระบวนการ inflate cuff ทำก่อนขั้นตอนการต่อเครื่องช่วยหายใจ	ใช้มือขวาบีบ 1/3 ของ ambulatory bag	การฟัง stethoscope ทำหลังขั้นตอนใส่ endotracheal tube
2021-02-24 17:42:05	ปิยนันท์ ยะกะชัย	61105623	Stylet ใช้ในเป็นแกนของการใส่ท่อช่วยหายใจโดยการดัดเป็นรูปโค้ง	Ambulatory bag	การจัดผู้ป่วยให้อยู่ใน sniff position	การต่อเครื่อง ventilator	การให้ 100% Oxygen โดยใช้ face mask ต่อกับ ambulatory bag ประมาณ 3-5 นาที	การใส่ laryngoscope ทำหลังขั้นตอนครอบ face mask เพื่อให้ oxygen	การบีบ ambulatory bag ทำหลังขั้นตอนใส่ครอบ face mask ทันที	กระบวนการ inflate cuff ทำก่อนขั้นตอนการต่อเครื่องช่วยหายใจ	ใช้มือขวาบีบ 1/3 ของ ambulatory bag	การฟัง stethoscope ทำหลังขั้นตอนใส่ endotracheal tube
2021-02-24 17:46:00	ปาริฉัตร รู้เพราะจีน	61105508	Stylet ใช้ในเป็นแกนของการใส่ท่อช่วยหายใจโดยการดัดเป็นรูปโค้ง	Ambulatory bag	การจัดผู้ป่วยให้อยู่ใน sniff position	การฟังปอดทั้งสองข้างของผู้ป่วย	การให้ 100% Oxygen โดยใช้ face mask ต่อกับ ambulatory bag ประมาณ 3-5 นาที	การใส่ laryngoscope ทำหลังขั้นตอนครอบ face mask เพื่อให้ oxygen	การบีบ ambulatory bag ทำหลังขั้นตอนใส่ครอบ face mask ทันที	กระบวนการ inflate cuff ทำก่อนขั้นตอนการต่อเครื่องช่วยหายใจ	ใช้มือขวาบีบ 3/4 ของ ambulatory bag	การฟัง stethoscope ทำหลังขั้นตอนใส่ endotracheal tube
2021-02-24 18:12:44	วฤชพร หวังสุข	61107843	Stylet ใช้ในเป็นแกนของการใส่ท่อช่วยหายใจโดยการดัดเป็นรูปโค้ง	Ambulatory bag	การจัดผู้ป่วยให้อยู่ใน sniff position	การฟังปอดทั้งสองข้างของผู้ป่วย	การให้ 100% Oxygen โดยใช้ face mask ต่อกับ ambulatory bag ประมาณ 3-5 นาที	การใส่ laryngoscope ทำก่อนขั้นตอนจัดท่าผู้ป่วย	การบีบ ambulatory bag ทำหลังขั้นตอนการจัดท่าผู้ป่วยทันที	กระบวนการ inflate cuff ทำก่อนขั้นตอนการต่อเครื่องช่วยหายใจ	ใช้มือขวาบีบ 3/4 ของ ambulatory bag	การฟัง stethoscope ทำหลังขั้นตอนใส่ endotracheal tube
2021-02-24 18:13:56	นายศิรสิทธิ์ สุขสบาย	61108387	Stylet ใช้ในเป็นแกนของการใส่ท่อช่วยหายใจโดยการดัดเป็นรูปโค้ง	Laryngoscope	การจัดผู้ป่วยให้อยู่ใน sniff position	การฟังปอดทั้งสองข้างของผู้ป่วย	การให้ 100% Oxygen โดยใช้ face mask ต่อกับ ambulatory bag ประมาณ 3-5 นาที	การใส่ laryngoscope ทำหลังขั้นตอนครอบ face mask เพื่อให้ oxygen	การบีบ ambulatory bag ทำหลังขั้นตอนใส่ครอบ face mask ทันที	กระบวนการ inflate cuff ทำก่อนขั้นตอนใส่ laryngoscope	ใช้มือขวาบีบ 1/4 ของ ambulatory bag	การฟัง stethoscope ทำหลังขั้นตอนใส่ endotracheal tube
2021-02-24 18:14:33	เณศรา เก้าเอี้ยน	61103040	Stylet ใช้ในเป็นแกนของการใส่ท่อช่วยหายใจโดยการดัดเป็นรูปโค้ง	Ambulatory bag	การจัดผู้ป่วยให้อยู่ใน sniff position	การฟังปอดทั้งสองข้างของผู้ป่วย	การให้ 100% Oxygen โดยใช้ face mask ต่อกับ ambulatory bag ประมาณ 3-5 นาที	การใส่ laryngoscope ทำหลังขั้นตอนครอบ face mask เพื่อให้ oxygen	การบีบ ambulatory bag ทำหลังขั้นตอนการจัดท่าผู้ป่วยทันที	กระบวนการ inflate cuff ทำก่อนขั้นตอนการต่อเครื่องช่วยหายใจ	ใช้มือขวาบีบ 2/3 ของ ambulatory bag	การฟัง stethoscope ทำหลังขั้นตอนใส่ endotracheal tube
2021-02-24 18:20:30	มานะชัย เสนาตักร	61107082	Stylet ใช้ในเป็นแกนของการใส่ท่อช่วยหายใจโดยการดัดเป็นรูปโค้ง	Ambulatory bag	การจัดผู้ป่วยให้อยู่ใน sniff position	การฟังปอดทั้งสองข้างของผู้ป่วย	การให้ 100% Oxygen โดยใช้ face mask ต่อกับ ambulatory bag ประมาณ 3-5 นาที	การใส่ laryngoscope ทำหลังขั้นตอนครอบ face mask เพื่อให้ oxygen	การบีบ ambulatory bag ทำหลังขั้นตอนการจัดท่าผู้ป่วยทันที	กระบวนการ inflate cuff ทำก่อนขั้นตอนการต่อเครื่องช่วยหายใจ	ใช้มือขวาบีบ 1/3 ของ ambulatory bag	การฟัง stethoscope ทำหลังขั้นตอนใส่ endotracheal tube
2021-02-24 19:15:20	โสวลักษณ์ วงศ์สุวรรณ	61109765	Stylet ใช้ในตรวจความลึกของการใส่ท่อช่วยหายใจโดยใส่เข้าไปในท่อช่วยหายใจ	Laryngoscope	การจัดผู้ป่วยให้อยู่ใน sniff position	การฟังปอดทั้งสองข้างของผู้ป่วย	การให้ 100% Oxygen โดยใช้ face mask ต่อกับ ambulatory bag ประมาณ 3-5 นาที	การใส่ laryngoscope ทำหลังขั้นตอนครอบ face mask เพื่อให้ oxygen	การบีบ ambulatory bag ทำหลังขั้นตอนการจัดท่าผู้ป่วยทันที	กระบวนการ inflate cuff ทำก่อนขั้นตอนการต่อเครื่องช่วยหายใจ	ใช้มือขวาบีบ 1/4 ของ ambulatory bag	การฟัง stethoscope ทำหลังขั้นตอนใส่ endotracheal tube
2021-02-24 20:41:12	ธีรภัทร สัมฤทธิ์	61103834	Stylet ใช้ในเป็นแกนของการใส่ท่อช่วยหายใจโดยการดัดเป็นรูปโค้ง	Ambulatory bag	การจัดผู้ป่วยให้อยู่ใน sniff position	การฟังปอดทั้งสองข้างของผู้ป่วย	การให้ 100% Oxygen โดยใช้ face mask ต่อกับ ambulatory bag ประมาณ 3-5 นาที	การใส่ laryngoscope ทำหลังขั้นตอนครอบ face mask เพื่อให้ oxygen	การบีบ ambulatory bag ทำหลังขั้นตอนการการต่อเครื่องช่วยหายใจทันที	กระบวนการ inflate cuff ทำก่อนขั้นตอนใส่ laryngoscope	ใช้มือขวาบีบ 1/3 ของ ambulatory bag	การฟัง stethoscope ทำหลังขั้นตอนการใส่ laryngoscope
2021-02-24 21:28:17	นายศิรสิทธิ์ สุขสบาย	61108387	Stylet ใช้ในเป็นแกนของการใส่ท่อช่วยหายใจโดยการดัดเป็นรูปโค้ง	Laryngoscope	การจัดผู้ป่วยให้อยู่ใน sniff position	การฟังปอดทั้งสองข้างของผู้ป่วย	การให้ 100% Oxygen โดยใช้ face mask ต่อกับ ambulatory bag ประมาณ 3-5 นาที	การใส่ laryngoscope ทำหลังขั้นตอนครอบ face mask เพื่อให้ oxygen	การบีบ ambulatory bag ทำหลังขั้นตอนใส่ครอบ face mask ทันที	กระบวนการ inflate cuff ทำก่อนขั้นตอนใส่ laryngoscope	ใช้มือขวาบีบ 1/4 ของ ambulatory bag	การฟัง stethoscope ทำหลังขั้นตอนใส่ endotracheal tube
2021-02-25 00:30:16	วฤชพร หวังสุข	61107843	Stylet ใช้ในเป็นแกนของการใส่ท่อช่วยหายใจโดยการดัดเป็นรูปโค้ง	Ambulatory bag	การจัดผู้ป่วยให้อยู่ใน sniff position	การฟังปอดทั้งสองข้างของผู้ป่วย	การให้ 100% Oxygen โดยใช้ face mask ต่อกับ ambulatory bag ประมาณ 3-5 นาที	การใส่ laryngoscope ทำก่อนขั้นตอนจัดท่าผู้ป่วย	การบีบ ambulatory bag ทำหลังขั้นตอนการจัดท่าผู้ป่วยทันที	กระบวนการ inflate cuff ทำก่อนขั้นตอนการต่อเครื่องช่วยหายใจ	ใช้มือขวาบีบ 3/4 ของ ambulatory bag	การฟัง stethoscope ทำหลังขั้นตอนใส่ endotracheal tube
2021-02-25 13:26:23	พัชราภรณ์ แซ่ค้าง	61106142	Stylet ใช้ในเป็นแกนของการใส่ท่อช่วยหายใจโดยการดัดเป็นรูปโค้ง	Ambulatory bag	การจัดผู้ป่วยให้อยู่ใน sniff position	การฟังปอดทั้งสองข้างของผู้ป่วย	การให้ 100% Oxygen โดยใช้ face mask ต่อกับ ambulatory bag ประมาณ 3-5 นาที	การใส่ laryngoscope ทำหลังขั้นตอนครอบ face mask เพื่อให้ oxygen	การบีบ ambulatory bag ทำหลังขั้นตอนการจัดท่าผู้ป่วยทันที	กระบวนการ inflate cuff ทำก่อนขั้นตอนการต่อเครื่องช่วยหายใจ	ใช้มือขวาบีบ 1/3 ของ ambulatory bag	การฟัง stethoscope ทำหลังขั้นตอนใส่ endotracheal tube
2021-02-25 13:44:23	ปาริฉัตร รู้เพราะจีน	61105508	Stylet ใช้ในเป็นแกนของการใส่ท่อช่วยหายใจโดยการดัดเป็นรูปโค้ง	Ambulatory bag	การจัดผู้ป่วยให้อยู่ใน sniff position	การฟังปอดทั้งสองข้างของผู้ป่วย	การให้ 100% Oxygen โดยใช้ face mask ต่อกับ ambulatory bag ประมาณ 3-5 นาที	การใส่ laryngoscope ทำหลังขั้นตอนครอบ face mask เพื่อให้ oxygen	การบีบ ambulatory bag ทำหลังขั้นตอนใส่ครอบ face mask ทันที	กระบวนการ inflate cuff ทำก่อนขั้นตอนการต่อเครื่องช่วยหายใจ	ใช้มือขวาบีบ 3/4 ของ ambulatory bag	การฟัง stethoscope ทำหลังขั้นตอนใส่ endotracheal tube
2021-03-05 13:32:23	พัชรพร เชาวลิต	61106118	Stylet ใช้ในเป็นแกนของการใส่ท่อช่วยหายใจโดยการดัดเป็นรูปโค้ง	Laryngoscope	การจัดผู้ป่วยให้อยู่ใน sniff position	การฟังปอดทั้งสองข้างของผู้ป่วย	การให้ 100% Oxygen โดยใช้ face mask ต่อกับ ambulatory bag ประมาณ 3-5 นาที	การใส่ laryngoscope ทำก่อนขั้นตอน lubricate gel	การบีบ ambulatory bag ทำหลังขั้นตอนใส่ครอบ face mask ทันที	กระบวนการ inflate cuff ทำก่อนขั้นตอนใส่ pre-oxygenation	ใช้มือขวาบีบ 1/3 ของ ambulatory bag	การฟัง stethoscope ทำหลังขั้นตอน pre-oxygenation
2021-03-05 13:36:40	นายปรเมศ จำนงค์	61105144	Stylet ใช้ในเป็นแกนของการใส่ท่อช่วยหายใจโดยการดัดเป็นรูปโค้ง	Ambulatory bag	การจัดผู้ป่วยให้อยู่ใน sniff position	การฟังปอดทั้งสองข้างของผู้ป่วย	การให้ 100% Oxygen โดยใช้ face mask ต่อกับ ambulatory bag ประมาณ 3-5 นาที	การใส่ laryngoscope ทำหลังขั้นตอนครอบ face mask เพื่อให้ oxygen	การบีบ ambulatory bag ทำหลังขั้นตอนใส่ครอบ face mask ทันที	กระบวนการ inflate cuff ทำก่อนขั้นตอนการต่อเครื่องช่วยหายใจ	ใช้มือขวาบีบ 1/3 ของ ambulatory bag	การฟัง stethoscope ทำหลังขั้นตอนการใส่ laryngoscope
2021-03-05 13:36:59	นภัส วัฒนกิจ	61103966	Stylet ใช้ในเป็นแกนของการใส่ท่อช่วยหายใจโดยการดัดเป็นรูปโค้ง	Ambulatory bag	การ pre oxygenation	การฟังปอดทั้งสองข้างของผู้ป่วย	การให้ 100% Oxygen โดยใช้ face mask ต่อกับ ambulatory bag ประมาณ 3-5 นาที	การใส่ laryngoscope ทำหลังขั้นตอนครอบ face mask เพื่อให้ oxygen	การบีบ ambulatory bag ทำหลังขั้นตอนการจัดท่าผู้ป่วยทันที	กระบวนการ inflate cuff ทำก่อนขั้นตอน sniff position	ใช้มือขวาบีบ 3/4 ของ ambulatory bag	การฟัง stethoscope ทำหลังขั้นตอนใส่ endotracheal tube
2021-03-05 13:37:06	นายโสภาคย์ โสภาผล	61109732	Stylet ใช้ในเป็นแกนของการใส่ท่อช่วยหายใจโดยการดัดเป็นรูปโค้ง	Ambulatory bag	การจัดผู้ป่วยให้อยู่ใน sniff position	การฟังปอดทั้งสองข้างของผู้ป่วย	การให้ 100% Oxygen โดยใช้ face mask ต่อกับ ambulatory bag ประมาณ 3-5 นาที	การใส่ laryngoscope ทำหลังขั้นตอนครอบ face mask เพื่อให้ oxygen	การบีบ ambulatory bag ทำหลังขั้นตอนใส่ครอบ face mask ทันที	กระบวนการ inflate cuff ทำก่อนขั้นตอนการต่อเครื่องช่วยหายใจ	ใช้มือขวาบีบ 2/3 ของ ambulatory bag	การฟัง stethoscope ทำหลังขั้นตอนใส่ endotracheal tube
2021-03-05 13:50:45	ธีรไนย เชาวน์วุฒิกุล	61103800	Stylet ใช้ในเป็นแกนของการใส่ท่อช่วยหายใจโดยการดัดเป็นรูปโค้ง	Ambulatory bag	การจัดผู้ป่วยให้อยู่ใน sniff position	การต่อเครื่อง ventilator	การให้ 100% Oxygen โดยใช้ face mask ต่อกับ ambulatory bag ประมาณ 3-5 นาที	การใส่ laryngoscope ทำก่อนขั้นตอนจัดท่าผู้ป่วย	การบีบ ambulatory bag ทำหลังขั้นตอนการจัดท่าผู้ป่วยทันที	กระบวนการ inflate cuff ทำก่อนขั้นตอนการต่อเครื่องช่วยหายใจ	ใช้มือขวาบีบ 1/2 ของ ambulatory bag	การฟัง stethoscope ทำหลังขั้นตอนใส่ endotracheal tube
2021-03-05 13:56:03	วงศธร เดชานุสรณ์	61107603	Stylet ใช้ในเป็นแกนของการใส่ท่อช่วยหายใจโดยการดัดเป็นรูปโค้ง	Ambulatory bag	การจัดผู้ป่วยให้อยู่ใน sniff position	การฟังปอดทั้งสองข้างของผู้ป่วย	การให้ 100% Oxygen โดยใช้ face mask ต่อกับ ambulatory bag ประมาณ 3-5 นาที	การใส่ laryngoscope ทำหลังขั้นตอนครอบ face mask เพื่อให้ oxygen	การบีบ ambulatory bag ทำหลังขั้นตอนการจัดท่าผู้ป่วยทันที	กระบวนการ inflate cuff ทำก่อนขั้นตอนการต่อเครื่องช่วยหายใจ	ใช้มือขวาบีบ 1/2 ของ ambulatory bag	การฟัง stethoscope ทำหลังขั้นตอนใส่ endotracheal tube
2021-03-05 13:56:17	ธิดารัตน์ จิตวิบูลย์	61103750	Stylet ใช้ในตรวจความลึกของการใส่ท่อช่วยหายใจโดยใส่เข้าไปในท่อช่วยหายใจ	Ambulatory bag	การจัดผู้ป่วยให้อยู่ใน sniff position	การฟังปอดทั้งสองข้างของผู้ป่วย	การให้ 100% Oxygen โดยใช้ face mask ต่อกับ ambulatory bag ประมาณ 3-5 นาที	การใส่ laryngoscope ทำหลังขั้นตอนครอบ face mask เพื่อให้ oxygen	การบีบ ambulatory bag ทำหลังขั้นตอนใส่ครอบ face mask ทันที	กระบวนการ inflate cuff ทำก่อนขั้นตอนการต่อเครื่องช่วยหายใจ	ใช้มือขวาบีบ 2/3 ของ ambulatory bag	การฟัง stethoscope ทำหลังขั้นตอนใส่ endotracheal tube
2021-03-05 14:03:46	สรวิชญ์ เพชรปานวงศ์	61108783	Stylet ใช้ในเป็นแกนของการใส่ท่อช่วยหายใจโดยการดัดเป็นรูปโค้ง	Ambulatory bag	การจัดผู้ป่วยให้อยู่ใน sniff position	การฟังปอดทั้งสองข้างของผู้ป่วย	การให้ 100% Oxygen โดยใช้ face mask ต่อกับ ambulatory bag ประมาณ 3-5 นาที	การใส่ laryngoscope ทำหลังขั้นตอนครอบ face mask เพื่อให้ oxygen	การบีบ ambulatory bag ทำหลังขั้นตอนใส่ครอบ face mask ทันที	กระบวนการ inflate cuff ทำก่อนขั้นตอนการต่อเครื่องช่วยหายใจ	ใช้มือขวาบีบ 3/4 ของ ambulatory bag	การฟัง stethoscope ทำหลังขั้นตอนการใส่ laryngoscope
2021-03-05 14:08:37	ปาณิสรา ทองเรือง	61105458	Stylet ใช้ในเป็นแกนของการใส่ท่อช่วยหายใจโดยการดัดเป็นรูปโค้ง	Laryngoscope	การจัดผู้ป่วยให้อยู่ใน sniff position	การฟังปอดทั้งสองข้างของผู้ป่วย	การให้ 100% Oxygen โดยใช้ face mask ต่อกับ ambulatory bag ประมาณ 3-5 นาที	การใส่ laryngoscope ทำหลังขั้นตอนครอบ face mask เพื่อให้ oxygen	การบีบ ambulatory bag ทำหลังขั้นตอนการการต่อเครื่องช่วยหายใจทันที	กระบวนการ inflate cuff ทำก่อนขั้นตอนใส่ pre-oxygenation	ใช้มือขวาบีบ 1/2 ของ ambulatory bag	การฟัง stethoscope ทำหลังขั้นตอนใส่ endotracheal tube
2021-03-05 14:13:03	นางสาวณิชกานต์ ศิริเสถียร	61103008	Stylet ใช้ในเป็นแกนของการใส่ท่อช่วยหายใจโดยการดัดเป็นรูปโค้ง	Ambulatory bag	การจัดผู้ป่วยให้อยู่ใน sniff position	การฟังปอดทั้งสองข้างของผู้ป่วย	การให้ 100% Oxygen โดยใช้ face mask ต่อกับ ambulatory bag ประมาณ 3-5 นาที	การใส่ laryngoscope ทำหลังขั้นตอนการฟังเสียงปอด	การบีบ ambulatory bag ทำหลังขั้นตอนการจัดท่าผู้ป่วยทันที	กระบวนการ inflate cuff ทำก่อนขั้นตอนการต่อเครื่องช่วยหายใจ	ใช้มือขวาบีบ 1/3 ของ ambulatory bag	การฟัง stethoscope ทำหลังขั้นตอนใส่ endotracheal tube
2021-03-05 14:14:48	วริษฐา เอ่งฉ้วน	61107835	Stylet ใช้ในการหล่อลื่นบริเวณช่องปากและท่อช่วยหายใจ	Ambulatory bag	การจัดผู้ป่วยให้อยู่ใน sniff position	การฟังปอดทั้งสองข้างของผู้ป่วย	การให้ 100% Oxygen โดยใช้ face mask ต่อกับ ambulatory bag ประมาณ 3-5 นาที	การใส่ laryngoscope ทำหลังขั้นตอนครอบ face mask เพื่อให้ oxygen	การบีบ ambulatory bag ทำหลังขั้นตอนใส่ครอบ face mask ทันที	กระบวนการ inflate cuff ทำก่อนขั้นตอนใส่ laryngoscope	ใช้มือขวาบีบ 1/2 ของ ambulatory bag	การฟัง stethoscope ทำหลังขั้นตอนใส่ endotracheal tube
2021-03-05 14:27:28	อรอนงค์ เกิดกลิ่นหอม	61110136	Stylet ใช้ในเป็นแกนของการใส่ท่อช่วยหายใจโดยการดัดเป็นรูปโค้ง	Ambulatory bag	การจัดผู้ป่วยให้อยู่ใน sniff position	การฟังปอดทั้งสองข้างของผู้ป่วย	การให้ 100% Oxygen โดยใช้ face mask ต่อกับ ambulatory bag ประมาณ 3-5 นาที	การใส่ laryngoscope ทำหลังขั้นตอนครอบ face mask เพื่อให้ oxygen	การบีบ ambulatory bag ทำหลังขั้นตอนการจัดท่าผู้ป่วยทันที	กระบวนการ inflate cuff ทำก่อนขั้นตอนใส่ lubricate gel	ใช้มือขวาบีบ 1/3 ของ ambulatory bag	การฟัง stethoscope ทำหลังขั้นตอนใส่ endotracheal tube
2021-03-05 14:32:24	พีปสีณ์ แซ่โค้ว	61106001	Stylet ใช้ในเป็นแกนของการใส่ท่อช่วยหายใจโดยการดัดเป็นรูปโค้ง	Endotracheal tube	การจัดผู้ป่วยให้อยู่ใน sniff position	การตรวจความลึกของท่อช่วยหายใจ	การให้ 100% Oxygen โดยใช้ face mask ต่อกับ ambulatory bag ประมาณ 3-5 นาที	การใส่ laryngoscope ทำหลังขั้นตอนการต่อเครื่องช่วยหายใจ	การบีบ ambulatory bag ทำหลังขั้นตอนใส่ครอบ face mask ทันที	กระบวนการ inflate cuff ทำก่อนขั้นตอนการต่อเครื่องช่วยหายใจ	ใช้มือขวาบีบ 1/3 ของ ambulatory bag	การฟัง stethoscope ทำหลังขั้นตอนใส่ endotracheal tube
2021-03-05 14:41:14	ลักษิกา เลี่ยนกัตวา	61107538	Stylet ใช้ในตรวจความลึกของการใส่ท่อช่วยหายใจโดยใส่เข้าไปในท่อช่วยหายใจ	Laryngoscope	การจัดผู้ป่วยให้อยู่ใน sniff position	การฟังปอดทั้งสองข้างของผู้ป่วย	การให้ 100% Oxygen โดยใช้ face mask ต่อกับ ambulatory bag ประมาณ 3-5 นาที	การใส่ laryngoscope ทำหลังขั้นตอนครอบ face mask เพื่อให้ oxygen	การบีบ ambulatory bag ทำหลังขั้นตอนใส่ครอบ face mask ทันที	กระบวนการ inflate cuff ทำก่อนขั้นตอนใส่ laryngoscope	ใช้มือขวาบีบ 2/3 ของ ambulatory bag	การฟัง stethoscope ทำหลังขั้นตอน pre-oxygenation
2021-03-05 14:45:10	สิรภัทร อัศวโกวิทกรณ์	61108981	Stylet ใช้ในเป็นแกนของการใส่ท่อช่วยหายใจโดยการดัดเป็นรูปโค้ง	Ambulatory bag	การจัดผู้ป่วยให้อยู่ใน sniff position	การฟังปอดทั้งสองข้างของผู้ป่วย	การให้ 100% Oxygen โดยใช้ face mask ต่อกับ ambulatory bag ประมาณ 3-5 นาที	การใส่ laryngoscope ทำหลังขั้นตอนครอบ face mask เพื่อให้ oxygen	การบีบ ambulatory bag ทำหลังขั้นตอนการจัดท่าผู้ป่วยทันที	กระบวนการ inflate cuff ทำก่อนขั้นตอนการต่อเครื่องช่วยหายใจ	ใช้มือขวาบีบ 1/3 ของ ambulatory bag	การฟัง stethoscope ทำหลังขั้นตอนใส่ endotracheal tube
2021-03-05 18:49:33	ธีรไนย เชาวน์วุฒิกุล	61103800	Stylet ใช้ในเป็นแกนของการใส่ท่อช่วยหายใจโดยการดัดเป็นรูปโค้ง	Ambulatory bag	การจัดผู้ป่วยให้อยู่ใน sniff position	การต่อเครื่อง ventilator	การให้ 100% Oxygen โดยใช้ face mask ต่อกับ ambulatory bag ประมาณ 3-5 นาที	การใส่ laryngoscope ทำก่อนขั้นตอนจัดท่าผู้ป่วย	การบีบ ambulatory bag ทำหลังขั้นตอนการจัดท่าผู้ป่วยทันที	กระบวนการ inflate cuff ทำก่อนขั้นตอนการต่อเครื่องช่วยหายใจ	ใช้มือขวาบีบ 1/2 ของ ambulatory bag	การฟัง stethoscope ทำหลังขั้นตอนใส่ endotracheal tube
2021-03-05 21:01:53	สรวิชญ์ เพชรปานวงศ์	61108783	Stylet ใช้ในเป็นแกนของการใส่ท่อช่วยหายใจโดยการดัดเป็นรูปโค้ง	Ambulatory bag	การจัดผู้ป่วยให้อยู่ใน sniff position	การฟังปอดทั้งสองข้างของผู้ป่วย	การให้ 100% Oxygen โดยใช้ face mask ต่อกับ ambulatory bag ประมาณ 3-5 นาที	การใส่ laryngoscope ทำหลังขั้นตอนครอบ face mask เพื่อให้ oxygen	การบีบ ambulatory bag ทำหลังขั้นตอนใส่ครอบ face mask ทันที	กระบวนการ inflate cuff ทำก่อนขั้นตอนการต่อเครื่องช่วยหายใจ	ใช้มือขวาบีบ 3/4 ของ ambulatory bag	การฟัง stethoscope ทำหลังขั้นตอนการใส่ laryngoscope
2021-03-05 21:11:49	นายโสภาคย์ โสภาผล	61109732	Stylet ใช้ในเป็นแกนของการใส่ท่อช่วยหายใจโดยการดัดเป็นรูปโค้ง	Ambulatory bag	การจัดผู้ป่วยให้อยู่ใน sniff position	การฟังปอดทั้งสองข้างของผู้ป่วย	การให้ 100% Oxygen โดยใช้ face mask ต่อกับ ambulatory bag ประมาณ 3-5 นาที	การใส่ laryngoscope ทำหลังขั้นตอนครอบ face mask เพื่อให้ oxygen	การบีบ ambulatory bag ทำหลังขั้นตอนใส่ครอบ face mask ทันที	กระบวนการ inflate cuff ทำก่อนขั้นตอนการต่อเครื่องช่วยหายใจ	ใช้มือขวาบีบ 2/3 ของ ambulatory bag	การฟัง stethoscope ทำหลังขั้นตอนใส่ endotracheal tube
2021-03-06 07:36:19	พัชรพร เชาวลิต	61106118	Stylet ใช้ในเป็นแกนของการใส่ท่อช่วยหายใจโดยการดัดเป็นรูปโค้ง	Laryngoscope	การจัดผู้ป่วยให้อยู่ใน sniff position	การฟังปอดทั้งสองข้างของผู้ป่วย	การให้ 100% Oxygen โดยใช้ face mask ต่อกับ ambulatory bag ประมาณ 3-5 นาที	การใส่ laryngoscope ทำก่อนขั้นตอน lubricate gel	การบีบ ambulatory bag ทำหลังขั้นตอนใส่ครอบ face mask ทันที	กระบวนการ inflate cuff ทำก่อนขั้นตอนใส่ pre-oxygenation	ใช้มือขวาบีบ 1/3 ของ ambulatory bag	การฟัง stethoscope ทำหลังขั้นตอน pre-oxygenation
2021-03-09 15:06:55	ธิดารัตน์ จิตวิบูลย์	61103750	Stylet ใช้ในตรวจความลึกของการใส่ท่อช่วยหายใจโดยใส่เข้าไปในท่อช่วยหายใจ	Ambulatory bag	การจัดผู้ป่วยให้อยู่ใน sniff position	การฟังปอดทั้งสองข้างของผู้ป่วย	การให้ 100% Oxygen โดยใช้ face mask ต่อกับ ambulatory bag ประมาณ 3-5 นาที	การใส่ laryngoscope ทำหลังขั้นตอนครอบ face mask เพื่อให้ oxygen	การบีบ ambulatory bag ทำหลังขั้นตอนใส่ครอบ face mask ทันที	กระบวนการ inflate cuff ทำก่อนขั้นตอนการต่อเครื่องช่วยหายใจ	ใช้มือขวาบีบ 2/3 ของ ambulatory bag	การฟัง stethoscope ทำหลังขั้นตอนใส่ endotracheal tube
2021-03-09 17:30:49	สรวิชญ์ เพชรปานวงศ์	61108783	Stylet ใช้ในเป็นแกนของการใส่ท่อช่วยหายใจโดยการดัดเป็นรูปโค้ง	Ambulatory bag	การจัดผู้ป่วยให้อยู่ใน sniff position	การฟังปอดทั้งสองข้างของผู้ป่วย	การให้ 100% Oxygen โดยใช้ face mask ต่อกับ ambulatory bag ประมาณ 3-5 นาที	การใส่ laryngoscope ทำหลังขั้นตอนครอบ face mask เพื่อให้ oxygen	การบีบ ambulatory bag ทำหลังขั้นตอนใส่ครอบ face mask ทันที	กระบวนการ inflate cuff ทำก่อนขั้นตอนการต่อเครื่องช่วยหายใจ	ใช้มือขวาบีบ 3/4 ของ ambulatory bag	การฟัง stethoscope ทำหลังขั้นตอนการใส่ laryngoscope
2021-03-11 14:31:05	วรินทร สุนทรเสนาะ	61107785	Stylet ใช้ในเป็นแกนของการใส่ท่อช่วยหายใจโดยการดัดเป็นรูปโค้ง	Ambulatory bag	การจัดผู้ป่วยให้อยู่ใน sniff position	การฟังปอดทั้งสองข้างของผู้ป่วย	การให้ 100% Oxygen โดยใช้ face mask ต่อกับ ambulatory bag ประมาณ 3-5 นาที	การใส่ laryngoscope ทำหลังขั้นตอนครอบ face mask เพื่อให้ oxygen	การบีบ ambulatory bag ทำหลังขั้นตอนการจัดท่าผู้ป่วยทันที	กระบวนการ inflate cuff ทำก่อนขั้นตอนใส่ laryngoscope	ใช้มือขวาบีบ 2/3 ของ ambulatory bag	การฟัง stethoscope ทำหลังขั้นตอนใส่ endotracheal tube
2021-03-16 15:31:26	นางสาวณิชกานต์ ศิริเสถียร	61103008	Stylet ใช้ในเป็นแกนของการใส่ท่อช่วยหายใจโดยการดัดเป็นรูปโค้ง	Ambulatory bag	การจัดผู้ป่วยให้อยู่ใน sniff position	การฟังปอดทั้งสองข้างของผู้ป่วย	การให้ 100% Oxygen โดยใช้ face mask ต่อกับ ambulatory bag ประมาณ 3-5 นาที	การใส่ laryngoscope ทำหลังขั้นตอนการฟังเสียงปอด	การบีบ ambulatory bag ทำหลังขั้นตอนการจัดท่าผู้ป่วยทันที	กระบวนการ inflate cuff ทำก่อนขั้นตอนการต่อเครื่องช่วยหายใจ	ใช้มือขวาบีบ 1/3 ของ ambulatory bag	การฟัง stethoscope ทำหลังขั้นตอนใส่ endotracheal tube
2021-03-26 12:35:02	นิศามณี ศรีสุข	61104519	Stylet ใช้ในเป็นแกนของการใส่ท่อช่วยหายใจโดยการดัดเป็นรูปโค้ง	Ambulatory bag	การ pre oxygenation	การฟังปอดทั้งสองข้างของผู้ป่วย	การให้ 80% Oxygen โดยใช้ face mask ต่อกับ ambulatory bag ประมาณ 3-5 นาที	การใส่ laryngoscope ทำหลังขั้นตอนการฟังเสียงปอด	การบีบ ambulatory bag ทำหลังขั้นตอนใส่ stylet ทันที	กระบวนการ inflate cuff ทำก่อนขั้นตอนการต่อเครื่องช่วยหายใจ	ใช้มือขวาบีบ 2/3 ของ ambulatory bag	การฟัง stethoscope ทำหลังขั้นตอนใส่ endotracheal tube
2021-03-26 12:35:09	นิศามณี ศรีสุข	61104519	Stylet ใช้ในเป็นแกนของการใส่ท่อช่วยหายใจโดยการดัดเป็นรูปโค้ง	Ambulatory bag	การ pre oxygenation	การฟังปอดทั้งสองข้างของผู้ป่วย	การให้ 80% Oxygen โดยใช้ face mask ต่อกับ ambulatory bag ประมาณ 3-5 นาที	การใส่ laryngoscope ทำหลังขั้นตอนการฟังเสียงปอด	การบีบ ambulatory bag ทำหลังขั้นตอนใส่ stylet ทันที	กระบวนการ inflate cuff ทำก่อนขั้นตอนการต่อเครื่องช่วยหายใจ	ใช้มือขวาบีบ 2/3 ของ ambulatory bag	การฟัง stethoscope ทำหลังขั้นตอนใส่ endotracheal tube
