# Supplementary material for: No difference in learning outcomes and usability between using controllers and hand tracking during a virtual reality endotracheal intubation training for medical students in Thailand
Source: J Educ Eval Health Prof. 2021 Aug 18;18:22. doi: 10.3352/jeehp.2021.18.22 (PMC8616725; doi:10.3352/jeehp.2021.18.22)
Supplement: Supplementary file 4 [file jeehp-18-22-dataset4.xlsx]

## Sheet: การตอบแบบฟอร์ม 1
ประทับเวลา	ผู้ให้คะแนน	รหัสนักศึกษา	การประเมินการปฏิบัติการใส่ท่อช่วยหายใจ [จัดท่าผู้ป่วยให้เหมาะสม ช่องปาก คอหอย หลอดลม อยู่ในแนวเดียวกัน]	การประเมินการปฏิบัติการใส่ท่อช่วยหายใจ [ใช้ Ambu Bag ให้ออกซิเจนผู้ป่วยด้วยท่าทางที่ถูกต้อง]	การประเมินการปฏิบัติการใส่ท่อช่วยหายใจ [เปิดปากผู้ป่วยด้วยมือขวา ใส่ laryngoscope เข้าทางมุมปาก]	การประเมินการปฏิบัติการใส่ท่อช่วยหายใจ [ใส่ท่อช่วยหายใจเข้าทางมุมปากด้านขวาให้ผ่าน vocal cords ลงไปใน trachea]	การประเมินการปฏิบัติการใส่ท่อช่วยหายใจ [ถอด laryngoscope ออก ใช้กระบอกเข็มฉีดยาใส่ลมเข้าไปใน cuff ถอด stylet]	การประเมินการปฏิบัติการใส่ท่อช่วยหายใจ [ต่อ connector ของท่อช่วยหายใจเข้ากับ self-inflating bag หรือ anesthesia circuit]	การประเมินการปฏิบัติการใส่ท่อช่วยหายใจ [ยืนยันตำแหน่งของปลายท่อช่วยหายใจ]	หมายเหตุ (ถ้ามี)
2021-02-17 16:08:39	ดร.เชาวนันท์	61102034	ไม่ปฏิบัติ	ไม่ปฏิบัติ	ปฏิบัติไม่สมบูรณ์	ปฏิบัติไม่สมบูรณ์	ไม่ปฏิบัติ	ไม่ปฏิบัติ	ปฏิบัติสมบูรณ์
2021-02-17 16:08:42	พญ.นภารัตน์	2034	ปฏิบัติสมบูรณ์	ปฏิบัติไม่สมบูรณ์	ปฏิบัติสมบูรณ์	ปฏิบัติสมบูรณ์	ปฏิบัติไม่สมบูรณ์	ไม่ปฏิบัติ	ปฏิบัติสมบูรณ์	แพรว
2021-02-17 16:14:41	พญ.นภารัตน์	5417	ปฏิบัติสมบูรณ์	ปฏิบัติไม่สมบูรณ์	ปฏิบัติไม่สมบูรณ์	ปฏิบัติสมบูรณ์	ไม่ปฏิบัติ	ปฏิบัติสมบูรณ์	ปฏิบัติไม่สมบูรณ์
2021-02-17 16:14:53	ดร.เชาวนันท์	61105417	ปฏิบัติสมบูรณ์	ปฏิบัติไม่สมบูรณ์	ปฏิบัติสมบูรณ์	ปฏิบัติสมบูรณ์	ไม่ปฏิบัติ	ปฏิบัติไม่สมบูรณ์	ปฏิบัติไม่สมบูรณ์
2021-02-17 16:17:37	พญ.นภารัตน์	6290	ไม่ปฏิบัติ	ปฏิบัติไม่สมบูรณ์	ปฏิบัติสมบูรณ์	ปฏิบัติไม่สมบูรณ์	ปฏิบัติไม่สมบูรณ์	ไม่ปฏิบัติ	ปฏิบัติสมบูรณ์
2021-02-17 16:17:39	ดร.เชาวนันท์	61106290	ไม่ปฏิบัติ	ปฏิบัติไม่สมบูรณ์	ปฏิบัติไม่สมบูรณ์	ปฏิบัติไม่สมบูรณ์	ไม่ปฏิบัติ	ไม่ปฏิบัติ	ปฏิบัติสมบูรณ์
2021-02-17 16:20:30	ดร.เชาวนันท์	61104519	ไม่ปฏิบัติ	ปฏิบัติไม่สมบูรณ์	ปฏิบัติไม่สมบูรณ์	ปฏิบัติไม่สมบูรณ์	ปฏิบัติไม่สมบูรณ์	ไม่ปฏิบัติ	ปฏิบัติสมบูรณ์
2021-02-17 16:20:42	พญ.นภารัตน์	4519	ไม่ปฏิบัติ	ปฏิบัติสมบูรณ์	ปฏิบัติไม่สมบูรณ์	ปฏิบัติไม่สมบูรณ์	ปฏิบัติสมบูรณ์	ไม่ปฏิบัติ	ปฏิบัติสมบูรณ์
2021-02-17 16:22:59	ดร.เชาวนันท์	61103362	ไม่ปฏิบัติ	ปฏิบัติไม่สมบูรณ์	ไม่ปฏิบัติ	ปฏิบัติไม่สมบูรณ์	ไม่ปฏิบัติ	ไม่ปฏิบัติ	ปฏิบัติไม่สมบูรณ์
2021-02-17 16:22:59	พญ.นภารัตน์	3362	ไม่ปฏิบัติ	ปฏิบัติสมบูรณ์	ปฏิบัติไม่สมบูรณ์	ปฏิบัติสมบูรณ์	ไม่ปฏิบัติ	ไม่ปฏิบัติ	ปฏิบัติสมบูรณ์
2021-02-17 16:25:46	ดร.เชาวนันท์	61105375	ไม่ปฏิบัติ	ปฏิบัติไม่สมบูรณ์	ไม่ปฏิบัติ	ไม่ปฏิบัติ	ไม่ปฏิบัติ	ไม่ปฏิบัติ	ปฏิบัติไม่สมบูรณ์
2021-02-17 16:26:12	พญ.นภารัตน์	53759	ไม่ปฏิบัติ	ปฏิบัติไม่สมบูรณ์	ปฏิบัติไม่สมบูรณ์	ปฏิบัติสมบูรณ์	ปฏิบัติไม่สมบูรณ์	ไม่ปฏิบัติ	ปฏิบัติไม่สมบูรณ์
2021-02-17 16:29:52	ดร.เชาวนันท์	61109450	ปฏิบัติสมบูรณ์	ปฏิบัติไม่สมบูรณ์	ไม่ปฏิบัติ	ปฏิบัติไม่สมบูรณ์	ไม่ปฏิบัติ	ไม่ปฏิบัติ	ปฏิบัติสมบูรณ์
2021-02-17 16:29:55	พญ.นภารัตน์	9450	ปฏิบัติสมบูรณ์	ปฏิบัติไม่สมบูรณ์	ไม่ปฏิบัติ	ปฏิบัติสมบูรณ์	ไม่ปฏิบัติ	ไม่ปฏิบัติ	ปฏิบัติสมบูรณ์
2021-02-17 16:32:58	พญ.นภารัตน์	3594	ไม่ปฏิบัติ	ปฏิบัติไม่สมบูรณ์	ปฏิบัติไม่สมบูรณ์	ปฏิบัติไม่สมบูรณ์	ปฏิบัติไม่สมบูรณ์	ไม่ปฏิบัติ	ปฏิบัติไม่สมบูรณ์
2021-02-17 16:33:01	ดร.เชาวนันท์	61103594	ไม่ปฏิบัติ	ไม่ปฏิบัติ	ไม่ปฏิบัติ	ปฏิบัติไม่สมบูรณ์	ไม่ปฏิบัติ	ไม่ปฏิบัติ	ปฏิบัติไม่สมบูรณ์
2021-02-17 16:35:12	ดร.เชาวนันท์	61103347	ปฏิบัติสมบูรณ์	ไม่ปฏิบัติ	ปฏิบัติสมบูรณ์	ไม่ปฏิบัติ	ไม่ปฏิบัติ	ไม่ปฏิบัติ	ปฏิบัติสมบูรณ์
2021-02-17 16:35:18	พญ.นภารัตน์	3347	ปฏิบัติไม่สมบูรณ์	ไม่ปฏิบัติ	ปฏิบัติไม่สมบูรณ์	ไม่ปฏิบัติ	ไม่ปฏิบัติ	ไม่ปฏิบัติ	ปฏิบัติไม่สมบูรณ์
2021-02-17 16:38:58	ดร.เชาวนันท์	61106738	ปฏิบัติไม่สมบูรณ์	ปฏิบัติสมบูรณ์	ไม่ปฏิบัติ	ปฏิบัติไม่สมบูรณ์	ปฏิบัติไม่สมบูรณ์	ไม่ปฏิบัติ	ปฏิบัติสมบูรณ์
2021-02-17 16:38:59	พญ.นภารัตน์	6738	ไม่ปฏิบัติ	ปฏิบัติสมบูรณ์	ไม่ปฏิบัติ	ปฏิบัติไม่สมบูรณ์	ไม่ปฏิบัติ	ไม่ปฏิบัติ	ปฏิบัติไม่สมบูรณ์
2021-02-17 16:42:22	ดร.เชาวนันท์	61104725	ปฏิบัติสมบูรณ์	ไม่ปฏิบัติ	ปฏิบัติสมบูรณ์	ปฏิบัติไม่สมบูรณ์	ไม่ปฏิบัติ	ไม่ปฏิบัติ	ปฏิบัติสมบูรณ์
2021-02-17 16:42:30	พญ.นภารัตน์	4725	ปฏิบัติสมบูรณ์	ไม่ปฏิบัติ	ปฏิบัติสมบูรณ์	ปฏิบัติไม่สมบูรณ์	ปฏิบัติไม่สมบูรณ์	ไม่ปฏิบัติ	ปฏิบัติไม่สมบูรณ์
2021-02-17 16:45:32	พญ.นภารัตน์	8627	ปฏิบัติไม่สมบูรณ์	ไม่ปฏิบัติ	ปฏิบัติไม่สมบูรณ์	ปฏิบัติไม่สมบูรณ์	ปฏิบัติไม่สมบูรณ์	ไม่ปฏิบัติ	ปฏิบัติไม่สมบูรณ์
2021-02-17 16:45:39	ดร.เชาวนันท์	61108627	ปฏิบัติสมบูรณ์	ไม่ปฏิบัติ	ปฏิบัติไม่สมบูรณ์	ปฏิบัติสมบูรณ์	ปฏิบัติไม่สมบูรณ์	ไม่ปฏิบัติ	ปฏิบัติสมบูรณ์
2021-02-17 16:48:02	พญ.นภารัตน์	5227	ปฏิบัติสมบูรณ์	ปฏิบัติสมบูรณ์	ปฏิบัติไม่สมบูรณ์	ปฏิบัติสมบูรณ์	ไม่ปฏิบัติ	ไม่ปฏิบัติ	ปฏิบัติสมบูรณ์
2021-02-17 16:48:26	ดร.เชาวนันท์	61105227	ปฏิบัติสมบูรณ์	ปฏิบัติสมบูรณ์	ปฏิบัติไม่สมบูรณ์	ปฏิบัติไม่สมบูรณ์	ไม่ปฏิบัติ	ไม่ปฏิบัติ	ปฏิบัติสมบูรณ์
2021-02-17 16:50:19	ดร.เชาวนันท์	61101416	ปฏิบัติสมบูรณ์	ไม่ปฏิบัติ	ปฏิบัติไม่สมบูรณ์	ไม่ปฏิบัติ	ไม่ปฏิบัติ	ไม่ปฏิบัติ	ปฏิบัติสมบูรณ์
2021-02-17 16:50:26	พญ.นภารัตน์	1416	ปฏิบัติไม่สมบูรณ์	ปฏิบัติไม่สมบูรณ์	ปฏิบัติไม่สมบูรณ์	ไม่ปฏิบัติ	ปฏิบัติไม่สมบูรณ์	ไม่ปฏิบัติ	ปฏิบัติไม่สมบูรณ์
2021-02-17 16:53:02	ดร.เชาวนันท์	61108213	ไม่ปฏิบัติ	ปฏิบัติไม่สมบูรณ์	ปฏิบัติสมบูรณ์	ปฏิบัติไม่สมบูรณ์	ไม่ปฏิบัติ	ไม่ปฏิบัติ	ปฏิบัติสมบูรณ์
2021-02-17 16:53:13	พญ.นภารัตน์	8213	ปฏิบัติไม่สมบูรณ์	ปฏิบัติไม่สมบูรณ์	ปฏิบัติไม่สมบูรณ์	ปฏิบัติไม่สมบูรณ์	ปฏิบัติไม่สมบูรณ์	ไม่ปฏิบัติ	ปฏิบัติไม่สมบูรณ์
2021-02-24 16:50:17	พญ.นภารัตน์	61109765	ปฏิบัติสมบูรณ์	ปฏิบัติสมบูรณ์	ปฏิบัติไม่สมบูรณ์	ปฏิบัติสมบูรณ์	ปฏิบัติสมบูรณ์	ไม่ปฏิบัติ	ปฏิบัติไม่สมบูรณ์
2021-02-24 16:54:01	พญ.นภารัตน์	61103834	ปฏิบัติไม่สมบูรณ์	ไม่ปฏิบัติ	ปฏิบัติไม่สมบูรณ์	ปฏิบัติสมบูรณ์	ปฏิบัติไม่สมบูรณ์	ปฏิบัติสมบูรณ์	ปฏิบัติสมบูรณ์
2021-02-24 16:59:39	พญ.นภารัตน์	61106142	ปฏิบัติสมบูรณ์	ปฏิบัติสมบูรณ์	ปฏิบัติไม่สมบูรณ์	ปฏิบัติสมบูรณ์	ปฏิบัติสมบูรณ์	ปฏิบัติสมบูรณ์	ปฏิบัติไม่สมบูรณ์
2021-02-24 17:04:41	พญ.นภารัตน์	61105920	ปฏิบัติไม่สมบูรณ์	ปฏิบัติไม่สมบูรณ์	ปฏิบัติไม่สมบูรณ์	ปฏิบัติสมบูรณ์	ปฏิบัติสมบูรณ์	ปฏิบัติสมบูรณ์	ปฏิบัติสมบูรณ์
2021-02-24 17:10:03	พญ.นภารัตน์	611009889	ปฏิบัติสมบูรณ์	ปฏิบัติสมบูรณ์	ปฏิบัติสมบูรณ์	ปฏิบัติไม่สมบูรณ์	ปฏิบัติสมบูรณ์	ไม่ปฏิบัติ	ปฏิบัติไม่สมบูรณ์
2021-02-24 17:14:11	พญ.นภารัตน์	61102752	ปฏิบัติสมบูรณ์	ปฏิบัติไม่สมบูรณ์	ปฏิบัติสมบูรณ์	ปฏิบัติไม่สมบูรณ์	ปฏิบัติสมบูรณ์	ไม่ปฏิบัติ	ปฏิบัติไม่สมบูรณ์
2021-02-24 17:27:24	พญ.นภารัตน์	61107785	ปฏิบัติสมบูรณ์	ปฏิบัติสมบูรณ์	ปฏิบัติไม่สมบูรณ์	ปฏิบัติไม่สมบูรณ์	ปฏิบัติไม่สมบูรณ์	ไม่ปฏิบัติ	ปฏิบัติไม่สมบูรณ์
2021-02-24 17:30:45	พญ.นภารัตน์	61106100	ปฏิบัติไม่สมบูรณ์	ปฏิบัติสมบูรณ์	ปฏิบัติสมบูรณ์	ปฏิบัติสมบูรณ์	ปฏิบัติไม่สมบูรณ์	ปฏิบัติสมบูรณ์	ปฏิบัติสมบูรณ์
2021-02-24 17:35:46	พญ.นภารัตน์	61107934	ปฏิบัติสมบูรณ์	ปฏิบัติสมบูรณ์	ปฏิบัติสมบูรณ์	ปฏิบัติสมบูรณ์	ปฏิบัติสมบูรณ์	ไม่ปฏิบัติ	ปฏิบัติสมบูรณ์
2021-02-24 17:40:10	พญ.นภารัตน์	61107082	ปฏิบัติสมบูรณ์	ปฏิบัติสมบูรณ์	ปฏิบัติไม่สมบูรณ์	ปฏิบัติสมบูรณ์	ปฏิบัติไม่สมบูรณ์	ไม่ปฏิบัติ	ปฏิบัติสมบูรณ์
2021-02-24 17:46:13	พญ.นภารัตน์	61105623	ไม่ปฏิบัติ	ปฏิบัติสมบูรณ์	ปฏิบัติสมบูรณ์	ปฏิบัติไม่สมบูรณ์	ปฏิบัติไม่สมบูรณ์	ปฏิบัติสมบูรณ์	ปฏิบัติสมบูรณ์
2021-02-24 17:49:35	พญ.นภารัตน์	61105508	ปฏิบัติสมบูรณ์	ปฏิบัติสมบูรณ์	ปฏิบัติไม่สมบูรณ์	ปฏิบัติสมบูรณ์	ปฏิบัติสมบูรณ์	ปฏิบัติสมบูรณ์	ปฏิบัติสมบูรณ์
2021-02-24 18:15:49	พญ.นภารัตน์	61107843	ปฏิบัติสมบูรณ์	ปฏิบัติสมบูรณ์	ปฏิบัติไม่สมบูรณ์	ปฏิบัติสมบูรณ์	ปฏิบัติสมบูรณ์	ปฏิบัติสมบูรณ์	ปฏิบัติสมบูรณ์
2021-02-24 18:19:49	พญ.นภารัตน์	61108387	ปฏิบัติไม่สมบูรณ์	ปฏิบัติสมบูรณ์	ปฏิบัติไม่สมบูรณ์	ปฏิบัติสมบูรณ์	ปฏิบัติสมบูรณ์	ไม่ปฏิบัติ	ปฏิบัติไม่สมบูรณ์
2021-02-24 18:22:16	พญ.นภารัตน์	61103040	ปฏิบัติสมบูรณ์	ปฏิบัติสมบูรณ์	ปฏิบัติสมบูรณ์	ปฏิบัติสมบูรณ์	ปฏิบัติสมบูรณ์	ปฏิบัติสมบูรณ์	ปฏิบัติสมบูรณ์
2021-03-05 17:58:29	พญ.นภารัตน์	61106118	ปฏิบัติสมบูรณ์	ไม่ปฏิบัติ	ปฏิบัติสมบูรณ์	ปฏิบัติไม่สมบูรณ์	ปฏิบัติสมบูรณ์	ปฏิบัติไม่สมบูรณ์	ปฏิบัติไม่สมบูรณ์
2021-03-05 18:03:40	พญ.นภารัตน์	61109732	ปฏิบัติสมบูรณ์	ปฏิบัติสมบูรณ์	ปฏิบัติสมบูรณ์	ปฏิบัติสมบูรณ์	ปฏิบัติสมบูรณ์	ปฏิบัติไม่สมบูรณ์	ปฏิบัติสมบูรณ์
2021-03-05 18:06:50	พญ.นภารัตน์	61103966	ปฏิบัติสมบูรณ์	ปฏิบัติสมบูรณ์	ปฏิบัติสมบูรณ์	ปฏิบัติสมบูรณ์	ปฏิบัติสมบูรณ์	ปฏิบัติสมบูรณ์	ปฏิบัติสมบูรณ์
2021-03-05 18:09:38	พญ.นภารัตน์	61105144	ปฏิบัติสมบูรณ์	ปฏิบัติสมบูรณ์	ปฏิบัติสมบูรณ์	ปฏิบัติสมบูรณ์	ปฏิบัติสมบูรณ์	ปฏิบัติสมบูรณ์	ปฏิบัติสมบูรณ์
2021-03-05 18:28:52	พญ.นภารัตน์	61103800	ปฏิบัติสมบูรณ์	ปฏิบัติสมบูรณ์	ปฏิบัติสมบูรณ์	ปฏิบัติสมบูรณ์	ปฏิบัติไม่สมบูรณ์	ปฏิบัติสมบูรณ์	ปฏิบัติสมบูรณ์
2021-03-05 18:33:50	พญ.นภารัตน์	61107603	ปฏิบัติสมบูรณ์	ปฏิบัติสมบูรณ์	ปฏิบัติสมบูรณ์	ปฏิบัติสมบูรณ์	ปฏิบัติไม่สมบูรณ์	ปฏิบัติไม่สมบูรณ์	ปฏิบัติสมบูรณ์
2021-03-05 18:37:22	พญ.นภารัตน์	61103750	ปฏิบัติไม่สมบูรณ์	ปฏิบัติไม่สมบูรณ์	ปฏิบัติสมบูรณ์	ปฏิบัติสมบูรณ์	ปฏิบัติสมบูรณ์	ปฏิบัติไม่สมบูรณ์	ปฏิบัติสมบูรณ์
2021-03-05 18:43:23	พญ.นภารัตน์	61108783	ปฏิบัติสมบูรณ์	ปฏิบัติสมบูรณ์	ปฏิบัติสมบูรณ์	ปฏิบัติสมบูรณ์	ปฏิบัติสมบูรณ์	ปฏิบัติไม่สมบูรณ์	ปฏิบัติสมบูรณ์
2021-03-05 18:50:14	พญ.นภารัตน์	61105458	ไม่ปฏิบัติ	ปฏิบัติสมบูรณ์	ปฏิบัติสมบูรณ์	ปฏิบัติสมบูรณ์	ปฏิบัติไม่สมบูรณ์	ปฏิบัติสมบูรณ์	ปฏิบัติสมบูรณ์
2021-03-05 18:52:58	พญ.นภารัตน์	61103008	ปฏิบัติสมบูรณ์	ปฏิบัติสมบูรณ์	ปฏิบัติไม่สมบูรณ์	ปฏิบัติสมบูรณ์	ปฏิบัติสมบูรณ์	ปฏิบัติสมบูรณ์	ปฏิบัติสมบูรณ์
2021-03-05 19:03:25	พญ.นภารัตน์	61107835	ไม่ปฏิบัติ	ปฏิบัติไม่สมบูรณ์	ปฏิบัติสมบูรณ์	ปฏิบัติสมบูรณ์	ไม่ปฏิบัติ	ปฏิบัติสมบูรณ์	ปฏิบัติสมบูรณ์
2021-03-05 19:17:22	พญ.นภารัตน์	61110136	ปฏิบัติสมบูรณ์	ไม่ปฏิบัติ	ปฏิบัติสมบูรณ์	ปฏิบัติสมบูรณ์	ปฏิบัติสมบูรณ์	ปฏิบัติสมบูรณ์	ปฏิบัติสมบูรณ์
2021-03-05 19:22:03	พญ.นภารัตน์	61106001	ปฏิบัติไม่สมบูรณ์	ปฏิบัติสมบูรณ์	ปฏิบัติสมบูรณ์	ปฏิบัติสมบูรณ์	ปฏิบัติไม่สมบูรณ์	ปฏิบัติไม่สมบูรณ์	ปฏิบัติไม่สมบูรณ์
2021-03-05 19:30:46	พญ.นภารัตน์	61107538	ปฏิบัติไม่สมบูรณ์	ไม่ปฏิบัติ	ปฏิบัติไม่สมบูรณ์	ปฏิบัติสมบูรณ์	ปฏิบัติสมบูรณ์	ปฏิบัติสมบูรณ์	ปฏิบัติสมบูรณ์
2021-03-05 19:34:20	พญ.นภารัตน์	61108981	ปฏิบัติไม่สมบูรณ์	ปฏิบัติสมบูรณ์	ปฏิบัติไม่สมบูรณ์	ปฏิบัติสมบูรณ์	ปฏิบัติสมบูรณ์	ปฏิบัติสมบูรณ์	ปฏิบัติสมบูรณ์
2021-03-14 14:35:12	นพ.พรเทพ	61102034	ปฏิบัติไม่สมบูรณ์	ปฏิบัติไม่สมบูรณ์	ปฏิบัติไม่สมบูรณ์	ปฏิบัติไม่สมบูรณ์	ไม่ปฏิบัติ	ไม่ปฏิบัติ	ปฏิบัติสมบูรณ์	score 4/10
2021-03-14 14:39:50	นพ.พรเทพ	61105417	ปฏิบัติไม่สมบูรณ์	ปฏิบัติไม่สมบูรณ์	ปฏิบัติไม่สมบูรณ์	ปฏิบัติไม่สมบูรณ์	ไม่ปฏิบัติ	ปฏิบัติไม่สมบูรณ์	ปฏิบัติไม่สมบูรณ์	score 3/10
2021-03-14 14:43:03	นพ.พรเทพ	61106290	ปฏิบัติสมบูรณ์	ปฏิบัติสมบูรณ์	ปฏิบัติไม่สมบูรณ์	ไม่ปฏิบัติ	ไม่ปฏิบัติ	ไม่ปฏิบัติ	ปฏิบัติสมบูรณ์	score 3/10 ช่วงจังหวะใส่ยังงงกับtube มาก
2021-03-14 14:45:14	นพ.พรเทพ	61104519	ปฏิบัติไม่สมบูรณ์	ปฏิบัติไม่สมบูรณ์	ปฏิบัติไม่สมบูรณ์	ปฏิบัติสมบูรณ์	ปฏิบัติสมบูรณ์	ปฏิบัติสมบูรณ์	ปฏิบัติสมบูรณ์	score 7/10
2021-03-14 14:48:04	นพ.พรเทพ	61103362	ไม่ปฏิบัติ	ปฏิบัติไม่สมบูรณ์	ปฏิบัติไม่สมบูรณ์	ปฏิบัติไม่สมบูรณ์	ปฏิบัติไม่สมบูรณ์	ปฏิบัติไม่สมบูรณ์	ปฏิบัติไม่สมบูรณ์	score 1/10 ใส่ผิด อุปกรณ์กลับด้านเลย
2021-03-14 14:50:52	นพ.พรเทพ	61105375	ปฏิบัติสมบูรณ์	ปฏิบัติสมบูรณ์	ไม่ปฏิบัติ	ไม่ปฏิบัติ	ปฏิบัติไม่สมบูรณ์	ไม่ปฏิบัติ	ปฏิบัติสมบูรณ์	score 2/10 ใช้อุปกรณ์ไม่ค่อยเป็น
2021-03-14 14:54:37	นพ.พรเทพ	61109450	ปฏิบัติสมบูรณ์	ปฏิบัติไม่สมบูรณ์	ไม่ปฏิบัติ	ปฏิบัติไม่สมบูรณ์	ปฏิบัติไม่สมบูรณ์	ปฏิบัติไม่สมบูรณ์	ปฏิบัติสมบูรณ์	มีความพยายาม แต่จำไม่ค่อยได้ ไม่ใช้blade score2/10
2021-03-14 14:57:14	นพ.พรเทพ	61103594	ไม่ปฏิบัติ	ไม่ปฏิบัติ	ไม่ปฏิบัติ	ปฏิบัติไม่สมบูรณ์	ไม่ปฏิบัติ	ไม่ปฏิบัติ	ไม่ปฏิบัติ	score 1/10 ผิดเยอะมาก
2021-03-14 15:00:17	นพ.พรเทพ	61103347	ไม่ปฏิบัติ	ไม่ปฏิบัติ	ปฏิบัติสมบูรณ์	ปฏิบัติไม่สมบูรณ์	ไม่ปฏิบัติ	ไม่ปฏิบัติ	ปฏิบัติไม่สมบูรณ์	score 3/10
2021-03-14 15:03:49	นพ.พรเทพ	61106738	ปฏิบัติไม่สมบูรณ์	ปฏิบัติสมบูรณ์	ปฏิบัติไม่สมบูรณ์	ปฏิบัติสมบูรณ์	ปฏิบัติไม่สมบูรณ์	ปฏิบัติไม่สมบูรณ์	ปฏิบัติสมบูรณ์	score7/10
2021-03-14 15:07:31	นพ.พรเทพ	61104725	ปฏิบัติสมบูรณ์	ไม่ปฏิบัติ	ปฏิบัติสมบูรณ์	ปฏิบัติสมบูรณ์	ปฏิบัติไม่สมบูรณ์	ปฏิบัติไม่สมบูรณ์	ปฏิบัติไม่สมบูรณ์	score 6/10
2021-03-14 15:13:20	นพ.พรเทพ	61108627	ปฏิบัติไม่สมบูรณ์	ไม่ปฏิบัติ	ปฏิบัติไม่สมบูรณ์	ปฏิบัติไม่สมบูรณ์	ไม่ปฏิบัติ	ปฏิบัติไม่สมบูรณ์	ปฏิบัติไม่สมบูรณ์	score 5/10
2021-03-14 15:15:49	นพ.พรเทพ	61105227	ปฏิบัติไม่สมบูรณ์	ปฏิบัติสมบูรณ์	ปฏิบัติสมบูรณ์	ปฏิบัติไม่สมบูรณ์	ปฏิบัติไม่สมบูรณ์	ปฏิบัติไม่สมบูรณ์	ปฏิบัติสมบูรณ์	score6/10
2021-03-14 15:18:19	นพ.พรเทพ	61101416	ปฏิบัติไม่สมบูรณ์	ปฏิบัติไม่สมบูรณ์	ปฏิบัติสมบูรณ์	ปฏิบัติสมบูรณ์	ไม่ปฏิบัติ	ไม่ปฏิบัติ	ปฏิบัติสมบูรณ์	score 5/10
2021-03-14 15:20:47	นพ.พรเทพ	61108213	ปฏิบัติไม่สมบูรณ์	ปฏิบัติสมบูรณ์	ปฏิบัติสมบูรณ์	ปฏิบัติสมบูรณ์	ไม่ปฏิบัติ	ไม่ปฏิบัติ	ปฏิบัติสมบูรณ์	score 7/10
2021-03-14 16:24:27	ดร.เชาวนันท์	61109765	ปฏิบัติสมบูรณ์	ปฏิบัติสมบูรณ์	ปฏิบัติไม่สมบูรณ์	ปฏิบัติไม่สมบูรณ์	ปฏิบัติสมบูรณ์	ไม่ปฏิบัติ	ปฏิบัติสมบูรณ์
2021-03-14 16:28:10	ดร.เชาวนันท์	61103834	ปฏิบัติสมบูรณ์	ไม่ปฏิบัติ	ปฏิบัติสมบูรณ์	ปฏิบัติสมบูรณ์	ปฏิบัติไม่สมบูรณ์	ปฏิบัติไม่สมบูรณ์	ปฏิบัติสมบูรณ์
2021-03-14 16:33:32	ดร.เชาวนันท์	61106142	ปฏิบัติสมบูรณ์	ปฏิบัติสมบูรณ์	ปฏิบัติสมบูรณ์	ปฏิบัติสมบูรณ์	ปฏิบัติสมบูรณ์	ปฏิบัติสมบูรณ์	ปฏิบัติสมบูรณ์
2021-03-14 16:45:31	ดร.เชาวนันท์	61105920	ปฏิบัติสมบูรณ์	ปฏิบัติไม่สมบูรณ์	ปฏิบัติไม่สมบูรณ์	ปฏิบัติไม่สมบูรณ์	ปฏิบัติสมบูรณ์	ปฏิบัติไม่สมบูรณ์	ปฏิบัติสมบูรณ์
2021-03-14 16:49:07	ดร.เชาวนันท์	61109889	ปฏิบัติสมบูรณ์	ปฏิบัติสมบูรณ์	ปฏิบัติสมบูรณ์	ปฏิบัติสมบูรณ์	ปฏิบัติไม่สมบูรณ์	ไม่ปฏิบัติ	ปฏิบัติสมบูรณ์
2021-03-14 16:52:36	ดร.เชาวนันท์	61102752	ปฏิบัติสมบูรณ์	ปฏิบัติไม่สมบูรณ์	ปฏิบัติสมบูรณ์	ปฏิบัติสมบูรณ์	ปฏิบัติสมบูรณ์	ไม่ปฏิบัติ	ปฏิบัติสมบูรณ์
2021-03-14 16:58:24	ดร.เชาวนันท์	61107785	ปฏิบัติสมบูรณ์	ปฏิบัติสมบูรณ์	ปฏิบัติไม่สมบูรณ์	ปฏิบัติไม่สมบูรณ์	ปฏิบัติไม่สมบูรณ์	ไม่ปฏิบัติ	ปฏิบัติสมบูรณ์
2021-03-14 22:33:57	ดร.เชาวนันท์	61106100	ปฏิบัติไม่สมบูรณ์	ปฏิบัติสมบูรณ์	ปฏิบัติสมบูรณ์	ปฏิบัติสมบูรณ์	ปฏิบัติไม่สมบูรณ์	ปฏิบัติสมบูรณ์	ปฏิบัติสมบูรณ์
2021-03-14 22:36:36	ดร.เชาวนันท์	61107934	ปฏิบัติสมบูรณ์	ปฏิบัติสมบูรณ์	ปฏิบัติไม่สมบูรณ์	ปฏิบัติไม่สมบูรณ์	ปฏิบัติสมบูรณ์	ไม่ปฏิบัติ	ปฏิบัติสมบูรณ์
2021-03-14 22:42:14	ดร.เชาวนันท์	61107082	ปฏิบัติไม่สมบูรณ์	ปฏิบัติไม่สมบูรณ์	ปฏิบัติไม่สมบูรณ์	ปฏิบัติสมบูรณ์	ไม่ปฏิบัติ	ไม่ปฏิบัติ	ปฏิบัติสมบูรณ์
2021-03-14 22:46:15	ดร.เชาวนันท์	61105623	ปฏิบัติสมบูรณ์	ปฏิบัติสมบูรณ์	ปฏิบัติสมบูรณ์	ปฏิบัติสมบูรณ์	ไม่ปฏิบัติ	ปฏิบัติไม่สมบูรณ์	ปฏิบัติสมบูรณ์
2021-03-14 22:49:52	ดร.เชาวนันท์	61105508	ปฏิบัติสมบูรณ์	ปฏิบัติสมบูรณ์	ปฏิบัติไม่สมบูรณ์	ปฏิบัติสมบูรณ์	ปฏิบัติสมบูรณ์	ปฏิบัติสมบูรณ์	ปฏิบัติสมบูรณ์
2021-03-14 22:55:47	ดร.เชาวนันท์	61107843	ปฏิบัติสมบูรณ์	ปฏิบัติสมบูรณ์	ปฏิบัติสมบูรณ์	ปฏิบัติสมบูรณ์	ปฏิบัติสมบูรณ์	ปฏิบัติสมบูรณ์	ปฏิบัติสมบูรณ์
2021-03-14 22:59:37	ดร.เชาวนันท์	61108387	ปฏิบัติสมบูรณ์	ปฏิบัติไม่สมบูรณ์	ปฏิบัติไม่สมบูรณ์	ปฏิบัติสมบูรณ์	ปฏิบัติไม่สมบูรณ์	ไม่ปฏิบัติ	ปฏิบัติสมบูรณ์
2021-03-14 23:02:15	ดร.เชาวนันท์	61103040	ปฏิบัติสมบูรณ์	ปฏิบัติสมบูรณ์	ปฏิบัติสมบูรณ์	ปฏิบัติสมบูรณ์	ปฏิบัติสมบูรณ์	ปฏิบัติสมบูรณ์	ปฏิบัติสมบูรณ์
2021-03-14 23:08:15	ดร.เชาวนันท์	61106118	ปฏิบัติสมบูรณ์	ปฏิบัติสมบูรณ์	ปฏิบัติสมบูรณ์	ปฏิบัติสมบูรณ์	ปฏิบัติสมบูรณ์	ปฏิบัติสมบูรณ์	ปฏิบัติสมบูรณ์
2021-03-14 23:12:14	ดร.เชาวนันท์	61109732	ปฏิบัติสมบูรณ์	ปฏิบัติไม่สมบูรณ์	ปฏิบัติสมบูรณ์	ปฏิบัติสมบูรณ์	ปฏิบัติสมบูรณ์	ปฏิบัติไม่สมบูรณ์	ปฏิบัติสมบูรณ์
2021-03-14 23:14:29	ดร.เชาวนันท์	61103966	ปฏิบัติสมบูรณ์	ปฏิบัติสมบูรณ์	ปฏิบัติสมบูรณ์	ปฏิบัติสมบูรณ์	ปฏิบัติสมบูรณ์	ปฏิบัติสมบูรณ์	ปฏิบัติสมบูรณ์
2021-03-14 23:19:58	ดร.เชาวนันท์	61105144	ปฏิบัติสมบูรณ์	ปฏิบัติสมบูรณ์	ปฏิบัติสมบูรณ์	ปฏิบัติสมบูรณ์	ปฏิบัติไม่สมบูรณ์	ปฏิบัติไม่สมบูรณ์	ปฏิบัติสมบูรณ์
2021-03-14 23:23:26	ดร.เชาวนันท์	61103800	ปฏิบัติสมบูรณ์	ปฏิบัติสมบูรณ์	ปฏิบัติสมบูรณ์	ปฏิบัติสมบูรณ์	ปฏิบัติไม่สมบูรณ์	ปฏิบัติไม่สมบูรณ์	ปฏิบัติสมบูรณ์
2021-03-14 23:27:11	ดร.เชาวนันท์	61107603	ปฏิบัติสมบูรณ์	ปฏิบัติสมบูรณ์	ปฏิบัติสมบูรณ์	ปฏิบัติสมบูรณ์	ปฏิบัติไม่สมบูรณ์	ปฏิบัติสมบูรณ์	ปฏิบัติสมบูรณ์
2021-03-14 23:31:24	ดร.เชาวนันท์	61103750	ปฏิบัติสมบูรณ์	ปฏิบัติไม่สมบูรณ์	ปฏิบัติสมบูรณ์	ปฏิบัติสมบูรณ์	ปฏิบัติสมบูรณ์	ไม่ปฏิบัติ	ปฏิบัติสมบูรณ์
2021-03-14 23:42:51	ดร.เชาวนันท์	61108783	ปฏิบัติสมบูรณ์	ปฏิบัติสมบูรณ์	ปฏิบัติสมบูรณ์	ปฏิบัติสมบูรณ์	ปฏิบัติสมบูรณ์	ไม่ปฏิบัติ	ปฏิบัติสมบูรณ์
2021-03-14 23:50:20	ดร.เชาวนันท์	61105458	ไม่ปฏิบัติ	ปฏิบัติสมบูรณ์	ปฏิบัติสมบูรณ์	ปฏิบัติสมบูรณ์	ปฏิบัติไม่สมบูรณ์	ปฏิบัติสมบูรณ์	ปฏิบัติสมบูรณ์
2021-03-14 23:55:16	ดร.เชาวนันท์	61103008	ปฏิบัติสมบูรณ์	ปฏิบัติไม่สมบูรณ์	ปฏิบัติสมบูรณ์	ปฏิบัติสมบูรณ์	ปฏิบัติไม่สมบูรณ์	ปฏิบัติไม่สมบูรณ์	ปฏิบัติสมบูรณ์
2021-03-14 23:58:35	ดร.เชาวนันท์	61107835	ปฏิบัติไม่สมบูรณ์	ปฏิบัติไม่สมบูรณ์	ปฏิบัติไม่สมบูรณ์	ปฏิบัติสมบูรณ์	ปฏิบัติสมบูรณ์	ปฏิบัติสมบูรณ์	ปฏิบัติสมบูรณ์
2021-03-15 00:02:43	ดร.เชาวนันท์	61110136	ปฏิบัติสมบูรณ์	ไม่ปฏิบัติ	ปฏิบัติสมบูรณ์	ปฏิบัติสมบูรณ์	ปฏิบัติสมบูรณ์	ปฏิบัติสมบูรณ์	ปฏิบัติสมบูรณ์
2021-03-15 00:05:50	ดร.เชาวนันท์	61106001	ปฏิบัติสมบูรณ์	ปฏิบัติไม่สมบูรณ์	ปฏิบัติสมบูรณ์	ปฏิบัติไม่สมบูรณ์	ปฏิบัติสมบูรณ์	ไม่ปฏิบัติ	ปฏิบัติสมบูรณ์
2021-03-15 00:08:29	ดร.เชาวนันท์	61107538	ปฏิบัติสมบูรณ์	ไม่ปฏิบัติ	ปฏิบัติไม่สมบูรณ์	ปฏิบัติสมบูรณ์	ปฏิบัติไม่สมบูรณ์	ปฏิบัติสมบูรณ์	ปฏิบัติสมบูรณ์
2021-03-15 00:10:56	ดร.เชาวนันท์	61108981	ปฏิบัติสมบูรณ์	ปฏิบัติสมบูรณ์	ปฏิบัติสมบูรณ์	ปฏิบัติสมบูรณ์	ปฏิบัติสมบูรณ์	ปฏิบัติสมบูรณ์	ปฏิบัติสมบูรณ์
2021-03-21 15:44:25	ดร.เชาวนันท์	61108981	ปฏิบัติสมบูรณ์	ปฏิบัติสมบูรณ์	ปฏิบัติสมบูรณ์	ปฏิบัติสมบูรณ์	ปฏิบัติสมบูรณ์	ปฏิบัติสมบูรณ์	ปฏิบัติสมบูรณ์
2021-03-22 21:10:25	นพ.พรเทพ	61109765	ปฏิบัติสมบูรณ์	ปฏิบัติสมบูรณ์	ปฏิบัติไม่สมบูรณ์	ปฏิบัติไม่สมบูรณ์	ปฏิบัติไม่สมบูรณ์	ปฏิบัติไม่สมบูรณ์	ปฏิบัติไม่สมบูรณ์	6
2021-03-22 21:14:16	นพ.พรเทพ	61103834	ปฏิบัติไม่สมบูรณ์	ไม่ปฏิบัติ	ปฏิบัติไม่สมบูรณ์	ปฏิบัติสมบูรณ์	ปฏิบัติสมบูรณ์	ปฏิบัติไม่สมบูรณ์	ปฏิบัติสมบูรณ์	8
2021-03-22 21:19:44	นพ.พรเทพ	61106142	ปฏิบัติไม่สมบูรณ์	ปฏิบัติสมบูรณ์	ปฏิบัติไม่สมบูรณ์	ปฏิบัติสมบูรณ์	ปฏิบัติสมบูรณ์	ปฏิบัติไม่สมบูรณ์	ปฏิบัติสมบูรณ์	7
2021-03-22 21:22:14	นพ.พรเทพ	61105920	ปฏิบัติไม่สมบูรณ์	ปฏิบัติสมบูรณ์	ปฏิบัติไม่สมบูรณ์	ปฏิบัติไม่สมบูรณ์	ปฏิบัติไม่สมบูรณ์	ปฏิบัติไม่สมบูรณ์	ปฏิบัติไม่สมบูรณ์	6
2021-03-22 21:24:54	นพ.พรเทพ	61109889	ปฏิบัติสมบูรณ์	ปฏิบัติไม่สมบูรณ์	ปฏิบัติสมบูรณ์	ปฏิบัติสมบูรณ์	ปฏิบัติไม่สมบูรณ์	ปฏิบัติไม่สมบูรณ์	ปฏิบัติไม่สมบูรณ์	8
2021-03-22 21:30:06	นพ.พรเทพ	61102752	ปฏิบัติสมบูรณ์	ปฏิบัติไม่สมบูรณ์	ปฏิบัติสมบูรณ์	ปฏิบัติสมบูรณ์	ปฏิบัติไม่สมบูรณ์	ปฏิบัติสมบูรณ์	ปฏิบัติสมบูรณ์	8
2021-03-22 21:36:30	นพ.พรเทพ	61107785	ปฏิบัติไม่สมบูรณ์	ปฏิบัติไม่สมบูรณ์	ไม่ปฏิบัติ	ปฏิบัติไม่สมบูรณ์	ปฏิบัติไม่สมบูรณ์	ไม่ปฏิบัติ	ปฏิบัติไม่สมบูรณ์	ไม่ได้ใช้ laryngoscope ในตอนแรก สลับขั้นตอน ควรตก555
2021-03-22 21:40:12	นพ.พรเทพ	61106100	ปฏิบัติสมบูรณ์	ปฏิบัติสมบูรณ์	ปฏิบัติสมบูรณ์	ปฏิบัติสมบูรณ์	ปฏิบัติไม่สมบูรณ์	ปฏิบัติไม่สมบูรณ์	ปฏิบัติสมบูรณ์	8
2021-03-22 21:42:13	นพ.พรเทพ	61107934	ปฏิบัติไม่สมบูรณ์	ปฏิบัติสมบูรณ์	ปฏิบัติไม่สมบูรณ์	ปฏิบัติไม่สมบูรณ์	ปฏิบัติสมบูรณ์	ปฏิบัติไม่สมบูรณ์	ปฏิบัติสมบูรณ์	8
2021-03-22 21:44:03	นพ.พรเทพ	61107082	ปฏิบัติไม่สมบูรณ์	ปฏิบัติสมบูรณ์	ปฏิบัติไม่สมบูรณ์	ปฏิบัติสมบูรณ์	ปฏิบัติไม่สมบูรณ์	ปฏิบัติไม่สมบูรณ์	ปฏิบัติสมบูรณ์	8
2021-03-22 21:46:59	นพ.พรเทพ	61105623	ปฏิบัติสมบูรณ์	ปฏิบัติสมบูรณ์	ปฏิบัติไม่สมบูรณ์	ปฏิบัติสมบูรณ์	ปฏิบัติไม่สมบูรณ์	ปฏิบัติไม่สมบูรณ์	ปฏิบัติสมบูรณ์	7
2021-03-22 21:49:02	นพ.พรเทพ	61105508	ปฏิบัติไม่สมบูรณ์	ปฏิบัติสมบูรณ์	ปฏิบัติสมบูรณ์	ปฏิบัติสมบูรณ์	ปฏิบัติไม่สมบูรณ์	ปฏิบัติไม่สมบูรณ์	ปฏิบัติสมบูรณ์	8.5
2021-03-22 21:49:53	นพ.พรเทพ	61107843	ปฏิบัติสมบูรณ์	ปฏิบัติไม่สมบูรณ์	ปฏิบัติสมบูรณ์	ปฏิบัติสมบูรณ์	ปฏิบัติไม่สมบูรณ์	ปฏิบัติไม่สมบูรณ์	ปฏิบัติสมบูรณ์	8.5
2021-03-22 21:50:27	นพ.พรเทพ	61108387	ปฏิบัติสมบูรณ์	ปฏิบัติไม่สมบูรณ์	ปฏิบัติไม่สมบูรณ์	ปฏิบัติสมบูรณ์	ปฏิบัติไม่สมบูรณ์	ปฏิบัติไม่สมบูรณ์	ปฏิบัติสมบูรณ์	8.3
2021-03-22 21:51:31	นพ.พรเทพ	61103040	ปฏิบัติสมบูรณ์	ปฏิบัติสมบูรณ์	ปฏิบัติไม่สมบูรณ์	ปฏิบัติสมบูรณ์	ปฏิบัติสมบูรณ์	ปฏิบัติไม่สมบูรณ์	ปฏิบัติสมบูรณ์	8.5
2021-03-26 21:56:30	นพ.พรเทพ	61106118	ปฏิบัติสมบูรณ์	ไม่ปฏิบัติ	ปฏิบัติสมบูรณ์	ปฏิบัติสมบูรณ์	ปฏิบัติสมบูรณ์	ปฏิบัติสมบูรณ์	ปฏิบัติสมบูรณ์	9
2021-03-26 21:59:10	นพ.พรเทพ	61109732	ปฏิบัติไม่สมบูรณ์	ปฏิบัติสมบูรณ์	ปฏิบัติสมบูรณ์	ปฏิบัติสมบูรณ์	ปฏิบัติสมบูรณ์	ปฏิบัติสมบูรณ์	ปฏิบัติสมบูรณ์	8.5
2021-03-26 22:01:34	นพ.พรเทพ	61103966	ปฏิบัติสมบูรณ์	ปฏิบัติสมบูรณ์	ปฏิบัติสมบูรณ์	ปฏิบัติสมบูรณ์	ปฏิบัติสมบูรณ์	ปฏิบัติไม่สมบูรณ์	ปฏิบัติสมบูรณ์	9.5
2021-03-26 22:05:43	นพ.พรเทพ	61105144	ปฏิบัติสมบูรณ์	ปฏิบัติไม่สมบูรณ์	ปฏิบัติสมบูรณ์	ปฏิบัติสมบูรณ์	ปฏิบัติสมบูรณ์	ปฏิบัติสมบูรณ์	ปฏิบัติสมบูรณ์	9
2021-03-26 22:08:26	นพ.พรเทพ	61103800	ปฏิบัติไม่สมบูรณ์	ปฏิบัติสมบูรณ์	ปฏิบัติสมบูรณ์	ปฏิบัติสมบูรณ์	ปฏิบัติสมบูรณ์	ปฏิบัติสมบูรณ์	ปฏิบัติสมบูรณ์	9
2021-03-29 12:47:49	นพ.พรเทพ	61107603	ปฏิบัติไม่สมบูรณ์	ปฏิบัติไม่สมบูรณ์	ปฏิบัติไม่สมบูรณ์	ปฏิบัติสมบูรณ์	ปฏิบัติสมบูรณ์	ปฏิบัติไม่สมบูรณ์	ปฏิบัติสมบูรณ์	7.5
2021-03-29 12:51:18	นพ.พรเทพ	61103750	ปฏิบัติไม่สมบูรณ์	ไม่ปฏิบัติ	ไม่ปฏิบัติ	ปฏิบัติไม่สมบูรณ์	ปฏิบัติไม่สมบูรณ์	ปฏิบัติไม่สมบูรณ์	ปฏิบัติสมบูรณ์	4
2021-03-29 12:53:23	นพ.พรเทพ	61108783	ปฏิบัติไม่สมบูรณ์	ปฏิบัติสมบูรณ์	ปฏิบัติสมบูรณ์	ปฏิบัติสมบูรณ์	ปฏิบัติสมบูรณ์	ปฏิบัติไม่สมบูรณ์	ปฏิบัติสมบูรณ์	9
2021-03-30 20:52:23	นพ.พรเทพ	61106118	ปฏิบัติสมบูรณ์	ไม่ปฏิบัติ	ปฏิบัติสมบูรณ์	ปฏิบัติสมบูรณ์	ปฏิบัติไม่สมบูรณ์	ปฏิบัติไม่สมบูรณ์	ปฏิบัติสมบูรณ์	8
2021-03-30 21:05:28	นพ.พรเทพ	61109732	ปฏิบัติไม่สมบูรณ์	ปฏิบัติไม่สมบูรณ์	ปฏิบัติไม่สมบูรณ์	ปฏิบัติสมบูรณ์	ปฏิบัติไม่สมบูรณ์	ปฏิบัติไม่สมบูรณ์	ปฏิบัติสมบูรณ์	8
2021-03-30 21:08:21	นพ.พรเทพ	61103966	ปฏิบัติสมบูรณ์	ปฏิบัติสมบูรณ์	ปฏิบัติสมบูรณ์	ปฏิบัติสมบูรณ์	ปฏิบัติสมบูรณ์	ปฏิบัติไม่สมบูรณ์	ปฏิบัติสมบูรณ์	9.5
2021-03-30 21:11:07	นพ.พรเทพ	61105144	ปฏิบัติไม่สมบูรณ์	ปฏิบัติสมบูรณ์	ปฏิบัติสมบูรณ์	ปฏิบัติสมบูรณ์	ปฏิบัติไม่สมบูรณ์	ปฏิบัติไม่สมบูรณ์	ปฏิบัติสมบูรณ์	9.5 ใช้แรง รุนแรงไปนิด
2021-03-30 21:14:37	นพ.พรเทพ	61103800	ปฏิบัติสมบูรณ์	ปฏิบัติสมบูรณ์	ปฏิบัติสมบูรณ์	ปฏิบัติสมบูรณ์	ปฏิบัติสมบูรณ์	ปฏิบัติไม่สมบูรณ์	ปฏิบัติสมบูรณ์	9.7
2021-03-30 21:18:20	นพ.พรเทพ	61107603	ปฏิบัติสมบูรณ์	ปฏิบัติสมบูรณ์	ปฏิบัติสมบูรณ์	ปฏิบัติสมบูรณ์	ปฏิบัติไม่สมบูรณ์	ปฏิบัติสมบูรณ์	ปฏิบัติสมบูรณ์	9.5
2021-03-30 21:22:01	นพ.พรเทพ	61103750	ปฏิบัติสมบูรณ์	ปฏิบัติสมบูรณ์	ปฏิบัติไม่สมบูรณ์	ปฏิบัติไม่สมบูรณ์	ปฏิบัติไม่สมบูรณ์	ปฏิบัติไม่สมบูรณ์	ปฏิบัติสมบูรณ์	7.5
2021-03-30 21:24:41	นพ.พรเทพ	61108783	ปฏิบัติไม่สมบูรณ์	ปฏิบัติสมบูรณ์	ปฏิบัติไม่สมบูรณ์	ปฏิบัติสมบูรณ์	ปฏิบัติไม่สมบูรณ์	ปฏิบัติสมบูรณ์	ปฏิบัติสมบูรณ์	8.7
2021-03-30 21:28:02	นพ.พรเทพ	61105458	ปฏิบัติไม่สมบูรณ์	ปฏิบัติสมบูรณ์	ปฏิบัติสมบูรณ์	ปฏิบัติไม่สมบูรณ์	ปฏิบัติสมบูรณ์	ปฏิบัติสมบูรณ์	ปฏิบัติสมบูรณ์	9
2021-03-30 21:30:16	นพ.พรเทพ	61103008	ปฏิบัติสมบูรณ์	ปฏิบัติสมบูรณ์	ปฏิบัติไม่สมบูรณ์	ปฏิบัติสมบูรณ์	ปฏิบัติสมบูรณ์	ปฏิบัติสมบูรณ์	ปฏิบัติสมบูรณ์	9
2021-03-30 21:32:35	นพ.พรเทพ	61107835	ปฏิบัติไม่สมบูรณ์	ปฏิบัติไม่สมบูรณ์	ไม่ปฏิบัติ	ปฏิบัติสมบูรณ์	ปฏิบัติสมบูรณ์	ปฏิบัติสมบูรณ์	ปฏิบัติสมบูรณ์	5 ท่าใส่ blade ผิดวิธี โดนหักส่วนนั้นครับ
2021-03-30 21:35:41	นพ.พรเทพ	61100136	ปฏิบัติสมบูรณ์	ไม่ปฏิบัติ	ปฏิบัติไม่สมบูรณ์	ปฏิบัติสมบูรณ์	ปฏิบัติสมบูรณ์	ปฏิบัติสมบูรณ์	ปฏิบัติสมบูรณ์	9.5
2021-03-30 21:38:42	นพ.พรเทพ	61106001	ปฏิบัติไม่สมบูรณ์	ปฏิบัติไม่สมบูรณ์	ปฏิบัติไม่สมบูรณ์	ไม่ปฏิบัติ	ปฏิบัติไม่สมบูรณ์	ไม่ปฏิบัติ	ปฏิบัติไม่สมบูรณ์	5 งง ๆ ขั้นตอน
2021-03-30 21:41:23	นพ.พรเทพ	61107538	ปฏิบัติไม่สมบูรณ์	ไม่ปฏิบัติ	ไม่ปฏิบัติ	ไม่ปฏิบัติ	ปฏิบัติไม่สมบูรณ์	ปฏิบัติไม่สมบูรณ์	ปฏิบัติไม่สมบูรณ์	1 เพราะใช้ blade ผิดวิธีมาก
2021-03-30 21:43:15	นพ.พรเทพ	61108981	ปฏิบัติสมบูรณ์	ปฏิบัติสมบูรณ์	ปฏิบัติสมบูรณ์	ปฏิบัติสมบูรณ์	ปฏิบัติสมบูรณ์	ปฏิบัติสมบูรณ์	ปฏิบัติสมบูรณ์	9.3
