# Supplementary material for: No difference in learning outcomes and usability between using controllers and hand tracking during a virtual reality endotracheal intubation training for medical students in Thailand
Source: J Educ Eval Health Prof. 2021 Aug 18;18:22. doi: 10.3352/jeehp.2021.18.22 (PMC8616725; doi:10.3352/jeehp.2021.18.22)
Supplement: Supplementary file 5 [file jeehp-18-22-dataset5.xlsx]

## Sheet: การตอบแบบฟอร์ม 1
ประทับเวลา	ชื่อ-สกุล	รหัสนักศึกษา	ประสบการณ์การใช้งาน VR ก่อนหน้านี้	แบบสอบถามหลังการใช้งานระบบ VR ( 1 = ไม่เห็นด้วยอย่างยิ่ง, 5 = เห็นด้วยอย่างยิ่ง ) [ฉันอยากใช้ระบบนี้บ่อยๆ]	แบบสอบถามหลังการใช้งานระบบ VR ( 1 = ไม่เห็นด้วยอย่างยิ่ง, 5 = เห็นด้วยอย่างยิ่ง ) [ฉันพบว่าระบบซับซ้อนโดยไม่จำเป็น]	แบบสอบถามหลังการใช้งานระบบ VR ( 1 = ไม่เห็นด้วยอย่างยิ่ง, 5 = เห็นด้วยอย่างยิ่ง ) [ฉันคิดว่าระบบใช้งานง่าย]	แบบสอบถามหลังการใช้งานระบบ VR ( 1 = ไม่เห็นด้วยอย่างยิ่ง, 5 = เห็นด้วยอย่างยิ่ง ) [ฉันคิดว่าฉันต้องการความช่วยเหลือจากผู้เชี่ยวชาญเพื่อให้ใช้ระบบนี้ได้]	แบบสอบถามหลังการใช้งานระบบ VR ( 1 = ไม่เห็นด้วยอย่างยิ่ง, 5 = เห็นด้วยอย่างยิ่ง ) [ฉันคิดว่าฟังก์ชันต่างๆในระบบมีการบูรณาการอย่างดี]	แบบสอบถามหลังการใช้งานระบบ VR ( 1 = ไม่เห็นด้วยอย่างยิ่ง, 5 = เห็นด้วยอย่างยิ่ง ) [ฉันคิดว่าการทำงานในระบบมีความไม่สอดคล้องกัน]	แบบสอบถามหลังการใช้งานระบบ VR ( 1 = ไม่เห็นด้วยอย่างยิ่ง, 5 = เห็นด้วยอย่างยิ่ง ) [ฉันคิดว่าคนส่วนใหญ่สามารถใช้ระบบนี้ได้อย่างรวดเร็ว]	แบบสอบถามหลังการใช้งานระบบ VR ( 1 = ไม่เห็นด้วยอย่างยิ่ง, 5 = เห็นด้วยอย่างยิ่ง ) [ฉันพบว่าระบบมีความยุ่งยากในการใช้งาน]	แบบสอบถามหลังการใช้งานระบบ VR ( 1 = ไม่เห็นด้วยอย่างยิ่ง, 5 = เห็นด้วยอย่างยิ่ง ) [ฉันรู้สึกมั่นใจเมื่อใช้งานระบบนี้]	แบบสอบถามหลังการใช้งานระบบ VR ( 1 = ไม่เห็นด้วยอย่างยิ่ง, 5 = เห็นด้วยอย่างยิ่ง ) [ฉันต้องเรียนรู้หลายอย่างก่อนใช้งานระบบ]	ประโยชน์ของระบบ VR ในการเรียนรู้ ( 1 = ไม่เห็นด้วยอย่างยิ่ง, 5 = เห็นด้วยอย่างยิ่ง ) [ระบบช่วยให้เรียนรู้อย่างมีประสิทธิภาพมากขึ้น]	ประโยชน์ของระบบ VR ในการเรียนรู้ ( 1 = ไม่เห็นด้วยอย่างยิ่ง, 5 = เห็นด้วยอย่างยิ่ง ) [ระบบช่วยให้เรียนรู้อย่างมีประสิทธิผลมากขึ้น]	ประโยชน์ของระบบ VR ในการเรียนรู้ ( 1 = ไม่เห็นด้วยอย่างยิ่ง, 5 = เห็นด้วยอย่างยิ่ง ) [ระบบมีประโยชน์ในการเรียนรู้]	ประโยชน์ของระบบ VR ในการเรียนรู้ ( 1 = ไม่เห็นด้วยอย่างยิ่ง, 5 = เห็นด้วยอย่างยิ่ง ) [การเรียนรู้จากระบบนำไปใช้ได้จริง]	ประโยชน์ของระบบ VR ในการเรียนรู้ ( 1 = ไม่เห็นด้วยอย่างยิ่ง, 5 = เห็นด้วยอย่างยิ่ง ) [ระบบช่วยให้การเรียนรู้เข้าใจได้ง่ายขึ้น]	ความง่ายของระบบ VR เพื่อใช้ในการฝึกฝน ( 1 = ไม่เห็นด้วยอย่างยิ่ง, 5 = เห็นด้วยอย่างยิ่ง ) [ระบบใช้งานง่าย]	ความง่ายของระบบ VR เพื่อใช้ในการฝึกฝน ( 1 = ไม่เห็นด้วยอย่างยิ่ง, 5 = เห็นด้วยอย่างยิ่ง ) [ระบบไม่ซับซ้อน]	ความง่ายของระบบ VR เพื่อใช้ในการฝึกฝน ( 1 = ไม่เห็นด้วยอย่างยิ่ง, 5 = เห็นด้วยอย่างยิ่ง ) [ระบบมีการออกแบบให้ง่ายต่อผู้ใช้]	ความง่ายของระบบ VR เพื่อใช้ในการฝึกฝน ( 1 = ไม่เห็นด้วยอย่างยิ่ง, 5 = เห็นด้วยอย่างยิ่ง ) [ระบบใช้เวลาในการทำความเข้าใจไม่นาน]	ความง่ายของระบบ VR ในการทำความเข้าใจ ( 1 = ไม่เห็นด้วยอย่างยิ่ง, 5 = เห็นด้วยอย่างยิ่ง ) [ฉันเรียนรู้การใช้งานได้อย่างรวดเร็ว]	ความง่ายของระบบ VR ในการทำความเข้าใจ ( 1 = ไม่เห็นด้วยอย่างยิ่ง, 5 = เห็นด้วยอย่างยิ่ง ) [ฉันจดจำการใช้งานได้ง่าย]	ความง่ายของระบบ VR ในการทำความเข้าใจ ( 1 = ไม่เห็นด้วยอย่างยิ่ง, 5 = เห็นด้วยอย่างยิ่ง ) [ระบบนี้ง่ายในการทำความเข้าใจ]	ความพึงพอใจต่อระบบ VR ของผู้ใช้ ( 1 = ไม่เห็นด้วยอย่างยิ่ง, 5 = เห็นด้วยอย่างยิ่ง ) [ฉันพอใจในการใช้งานระบบ]	ความพึงพอใจต่อระบบ VR ของผู้ใช้ ( 1 = ไม่เห็นด้วยอย่างยิ่ง, 5 = เห็นด้วยอย่างยิ่ง ) [ฉันอยากแนะนำระบบนี้ให้เพื่อนใช้]	ความพึงพอใจต่อระบบ VR ของผู้ใช้ ( 1 = ไม่เห็นด้วยอย่างยิ่ง, 5 = เห็นด้วยอย่างยิ่ง ) [ระบบนี้ใช้งานสนุก]	ความพึงพอใจต่อระบบ VR ของผู้ใช้ ( 1 = ไม่เห็นด้วยอย่างยิ่ง, 5 = เห็นด้วยอย่างยิ่ง ) [ฉันคิดว่าระบบนี้ใช้ฝึกขั้นตอนต่างๆในการเรียนได้]	ความพึงพอใจต่อระบบ VR ของผู้ใช้ ( 1 = ไม่เห็นด้วยอย่างยิ่ง, 5 = เห็นด้วยอย่างยิ่ง ) [ระบบทำงานดีเยี่ยม]	ท่านมีอาการผิดปกติระหว่างการใช้หรือหลังการใช้งาน VR อย่างไรบ้าง ( 1 = ไม่มีอาการ, 5 = มีอาการอย่างมาก ) [มีอาการคลื่นไส้ ปวดท้อง เหงื่อออก]	ท่านมีอาการผิดปกติระหว่างการใช้หรือหลังการใช้งาน VR อย่างไรบ้าง ( 1 = ไม่มีอาการ, 5 = มีอาการอย่างมาก ) [มีอาการอ่อนเพลีย ปวดหัว ปวดตา ]	ท่านมีอาการผิดปกติระหว่างการใช้หรือหลังการใช้งาน VR อย่างไรบ้าง ( 1 = ไม่มีอาการ, 5 = มีอาการอย่างมาก ) [มีอาการเวียนหัว บ้านหมุน ตาพร่ามัว]	ความเห็นอื่นๆ (ถ้ามี)
2021-02-24 16:45:06	โสวลักษณ์ วงศ์สุวรรณ	61109765	เคยใช้มาบ้าง (ประมาณ 1 - 5 ครั้ง)	4	4	4	4	4	4	4	4	4	4	5	5	5	5	5	5	5	5	5	5	5	5	5	5	5	5	5	4	4	4
2021-02-24 16:46:52	ธีรภัทร สัมฤทธิ์	61103834	เคยใช้มาบ้าง (ประมาณ 1 - 5 ครั้ง)	5	1	5	3	5	1	4	2	4	2	5	5	5	5	5	4	4	4	4	4	4	4	4	4	4	4	4	1	1	1
2021-02-24 16:56:16	พัชราภรณ์ แซ่ค้าง	61106142	ไม่เคยใช้เลย	5	3	4	5	4	3	4	3	5	5	5	5	5	5	4	3	3	4	4	4	4	4	4	4	5	5	5	1	1	1	รู้สึกว่าการหยิบจับ การควบคุมทำได้ยากกว่าของจริง แต่ก็ให้ความเข้าใจในลำดับขั้นตอนมากกว่าการดูวิดีโอ
2021-02-24 16:59:08	พนิดา ศิริ	61105920	ไม่เคยใช้เลย	5	5	5	5	5	5	5	5	5	5	5	5	5	5	5	5	5	5	5	5	5	5	5	5	5	5	5	5	5	5
2021-02-24 17:04:17	เกษราภรณ์ ด้วงแป้น	61100988	ไม่เคยใช้เลย	5	2	3	5	5	5	2	3	3	5	5	5	5	3	4	5	5	5	5	5	5	5	5	5	5	5	5	1	2	1
2021-02-24 17:07:45	ณัฐธิดา เพชรขาว	61102752	ไม่เคยใช้เลย	4	3	3	4	3	3	3	3	2	4	3	4	3	2	4	2	3	3	2	3	4	3	3	3	4	3	4	3	4	2
2021-02-24 17:21:54	วรินทร สุนทรเสนาะ	61107785	ไม่เคยใช้เลย	4	3	3	4	4	3	4	4	2	2	4	4	4	4	4	4	4	4	4	4	4	4	4	4	4	4	4	2	4	4
2021-02-24 17:26:11	พัชรพร กลิ่นหอม	61106100	ไม่เคยใช้เลย	4	4	2	5	5	5	4	5	4	4	4	4	3	4	3	4	4	4	3	5	4	4	4	4	5	4	4	2	2	2
2021-02-24 17:29:43	วัลย์วดี แซ่เอียบ	61107934	ไม่เคยใช้เลย	5	1	3	5	4	1	4	2	4	5	5	5	5	5	5	4	5	5	2	3	3	4	5	5	5	5	5	1	1	2
2021-02-24 17:34:44	มานะชัย เสนาจักร	61107082	ไม่เคยใช้เลย	5	1	5	3	5	1	5	1	3	3	4	3	4	3	4	5	5	5	5	5	5	5	5	5	5	5	5	1	1	1
2021-02-24 17:38:31	ปิยนันท์ ยะกะชัย	61105623	ไม่เคยใช้เลย	5	3	4	5	4	2	4	3	4	3	5	5	5	5	5	3	2	3	3	3	3	4	4	4	5	5	4	1	1	1
2021-02-24 17:41:15	ปาริฉัตร รู้เพราะจีน	61105508	ไม่เคยใช้เลย	5	5	4	3	3	2	4	2	4	3	4	4	4	4	4	4	3	4	2	4	4	4	4	4	4	4	4	1	1	1
2021-02-24 18:10:45	วฤชพร หวังสุข	61107843	ไม่เคยใช้เลย	4	1	5	4	5	3	4	2	3	2	4	4	4	4	4	4	4	4	4	4	4	4	4	4	4	4	4	4	4	4
2021-02-24 18:11:15	นายศิรสิทธิ์ สุขสบาย	61108387	ไม่เคยใช้เลย	5	5	5	5	5	5	5	5	5	5	5	5	5	5	5	5	5	5	5	5	5	5	5	5	5	5	5	5	5	5
2021-02-24 18:12:37	เณศรา เก้าเอี้ยน	61103040	ไม่เคยใช้เลย	4	2	4	3	4	2	3	3	3	4	4	4	4	4	4	3	3	4	5	5	4	3	5	5	5	4	3	2	2	2
2021-03-05 13:28:17	พัชรพร เชาวลิต	61106118	ไม่เคยใช้เลย	5	2	4	4	3	2	3	2	3	2	4	4	5	4	5	4	4	4	4	5	5	5	5	5	5	5	4	1	1	1	ควรจะให้สามารถใช้งานอุปกรณ์ที่เห็นให้เหมือนการใช้งานจริงมากขึ้น ไม่ใช่แค่เพียงหยิบ วางอุปกรณ์ หากมีการเน้นย้ำข้อมูลที่ควรเรียนรู้ในสเตปนั้นๆให้ด้วยก็คงจะดี
2021-03-05 13:33:33	นภัส วัฒนกิจ	61103966	ไม่เคยใช้เลย	2	3	2	5	2	3	2	2	2	3	2	2	2	2	2	2	2	2	2	3	3	3	3	2	2	2	2	4	5	5
2021-03-05 13:34:13	โสภาคย์ โสภาผล	61109732	ไม่เคยใช้เลย	1	3	1	3	1	5	1	5	1	5	5	5	5	4	4	1	1	1	1	4	5	4	3	3	3	2	2	4	4	4
2021-03-05 13:38:20	นายปรเมศ จำนงค์	61105144	เคยใช้มาบ้าง (ประมาณ 1 - 5 ครั้ง)	5	1	5	1	5	1	5	1	5	2	5	5	5	5	5	5	5	5	5	5	5	5	5	5	5	5	5	1	1	1
2021-03-05 13:46:22	ธีรไนย เชาวน์วุฒิกุล	61103800	ไม่เคยใช้เลย	5	5	5	5	5	5	5	5	5	5	5	5	5	5	5	5	5	5	5	5	5	5	5	5	5	5	5	5	5	5
2021-03-05 13:52:40	วงศธร เดชานุสรณ์	61107603	ไม่เคยใช้เลย	4	4	4	4	4	4	4	4	4	4	4	4	4	4	4	4	4	4	4	4	4	4	4	4	4	4	4	1	1	1
2021-03-05 13:52:56	ธิดารัตน์ จิตวิบูลย์	61103750	ไม่เคยใช้เลย	5	3	3	5	5	2	2	3	4	2	4	4	4	4	4	4	4	4	4	4	4	4	4	4	4	4	4	4	4	4
2021-03-05 14:00:13	สรวิชญ์ เพชรปานวงศ์	61108783	ไม่เคยใช้เลย	2	4	1	5	3	5	1	5	2	5	3	3	2	2	2	1	1	2	2	2	2	3	2	3	3	3	3	5	4	5
2021-03-05 14:06:43	ปาณิสรา ทองเรือง	61105458	ไม่เคยใช้เลย	4	4	4	5	4	4	4	5	4	4	4	4	4	4	4	5	4	4	4	4	4	4	4	4	4	4	4	4	4	4
2021-03-05 14:09:08	นางสาวณิชกานต์ ศิริเสถียร	61103008	ไม่เคยใช้เลย	5	3	3	4	4	4	4	2	4	4	4	4	4	4	4	4	4	4	4	4	4	4	4	4	4	4	4	4	4	4
2021-03-05 14:12:49	วริษฐา เอ่งฉ้วน	61107835	ไม่เคยใช้เลย	5	2	3	5	4	3	4	3	5	5	5	5	5	5	5	4	3	5	5	2	2	5	5	5	5	5	5	1	1	1
2021-03-05 14:24:19	อรอนงค์ เกิดกลิ่นหอม	61110136	ไม่เคยใช้เลย	5	2	4	3	4	3	2	2	3	2	4	4	4	4	4	4	4	4	4	4	4	4	4	4	4	4	4	4	4	4
2021-03-05 14:29:02	พรปวีณ์ แซ่โค้ว	61106001	ไม่เคยใช้เลย	5	2	3	4	5	1	3	3	4	4	5	5	5	5	4	4	2	4	3	4	4	4	5	5	5	5	5	1	2	2
2021-03-05 14:39:38	ลักษิกา เลี่ยนกัตวา	61107538	ไม่เคยใช้เลย	5	3	3	5	3	2	5	3	3	5	5	5	5	5	5	5	2	3	5	5	5	5	5	5	5	5	5	1	1	2
2021-03-05 14:43:05	สิรภัทร อัศวโกวิทกรณ์	61108981	เคยใช้มาบ้าง (ประมาณ 1 - 5 ครั้ง)	4	2	4	3	4	1	3	2	4	3	5	4	4	4	5	4	4	4	4	5	4	4	4	4	5	4	4	1	2	1
2021-03-05 17:24:41	ธีรไนย เชาวน์วุฒิกุล	61103800	ไม่เคยใช้เลย	5	5	5	5	5	5	5	5	5	5	5	5	5	5	5	5	5	5	5	5	5	5	5	5	5	5	5	5	5	5
2021-03-05 19:42:35	ปาณิสรา ทองเรือง	61105458	ไม่เคยใช้เลย	4	4	4	5	4	4	4	5	4	4	4	4	4	4	4	5	4	4	4	4	4	4	4	4	4	4	4	4	4	4
2021-03-08 11:08:27	ปาณิสรา ทองเรือง	61105458	ไม่เคยใช้เลย	4	4	4	5	4	4	4	5	4	4	4	4	4	4	4	5	4	4	4	4	4	4	4	4	4	4	4	4	4	4
2021-03-08 12:34:14	ลักษิกา เลี่ยนกัตวา	61107538	ไม่เคยใช้เลย	5	3	3	5	3	2	5	3	3	5	5	5	5	5	5	5	2	3	5	5	5	5	5	5	5	5	5	1	1	2
2021-03-09 15:53:12	ปาณิสรา ทองเรือง	61105458	ไม่เคยใช้เลย	4	4	4	5	4	4	4	5	4	4	4	4	4	4	4	5	4	4	4	4	4	4	4	4	4	4	4	4	4	4
2021-03-09 17:30:50	สรวิชญ์ เพชรปานวงศ์	61108783	ไม่เคยใช้เลย	2	4	1	5	3	5	1	5	2	5	3	3	2	2	2	1	1	2	2	2	2	3	2	3	3	3	3	5	4	5
2021-03-11 14:31:05	วรินทร สุนทรเสนาะ	61107785	ไม่เคยใช้เลย	4	3	3	4	4	3	4	4	2	2	4	4	4	4	4	4	4	4	4	4	4	4	4	4	4	4	4	2	4	4
2021-03-15 09:37:08	ธิดารัตน์ จิตวิบูลย์	61103750	ไม่เคยใช้เลย	5	3	3	5	5	2	2	3	4	2	4	4	4	4	4	4	4	4	4	4	4	4	4	4	4	4	4	4	4	4
