# Supplementary material for: No difference in learning outcomes and usability between using controllers and hand tracking during a virtual reality endotracheal intubation training for medical students in Thailand
Source: J Educ Eval Health Prof. 2021 Aug 18;18:22. doi: 10.3352/jeehp.2021.18.22 (PMC8616725; doi:10.3352/jeehp.2021.18.22)
Supplement: Supplementary file 9 — Supplement 4. Tutorial video for virtual reality hand tracking training. [file jeehp-18-22-suppl4.txt]

VDO link for
Supplementary 4. Intubation video
Supplementary 5. Tutorial video for VR controller training
Supplementary 6. Tutorial video for VR hand tracking training

https://drive.google.com/drive/folders/1w1UBxrqQA2jKWUCrkbYeR9AfOlqiu-Al?usp=sharing
